# Supplementary material for: Poly[diaquadi-μ-hydroxido-κ4 O:O-dinitrato-κ4 O:O′-bis­[3-(pyridin-4-yl-κN)-5-(pyridin-3-yl)-1,2,4-oxadiazole]dicopper(II)]
Source: Acta Crystallogr Sect E Struct Rep Online. 2012 Mar 14;68(Pt 4):m422–3. doi: 10.1107/S1600536812010355 (PMC3343826; doi:10.1107/S1600536812010355)
Supplement: Supplementary file 1 [file e-68-0m422-sup1.cif]

##############################################################################
#                                                                            #
# This CIF contains the data in a paper accepted for publication in          #
# Acta Crystallographica Section E. It conforms to the requirements of       #
# Notes for Authors for Acta Crystallographica Section E, and has been       #
# peer reviewed under the auspices of the IUCr Commission on Journals.       #
#                                                                            #
# Full details of the Crystallographic Information File format               #
# are given in the paper "The Crystallographic Information File (CIF):       #
# a New Standard Archive File for Crystallography" by S. R. Hall, F. H.      #
# Allen and I. D. Brown [Acta Cryst. (1991), A47, 655-685].                  #
#                                                                            #
# The current version of the core CIF dictionary is obtainable from          #
# ftp://ftp.iucr.org/pub/cif_core.dic.                                       #
#                                                                            #
# Software is freely available for graphical display of the structure(s)     #
# in this CIF. For information consult the CIF software page                 #
# http://www.iucr.org/resources/cif/software.                                #
#                                                                            #
# This file may be used for bona fide research purposes within the           #
# scientific community so long as proper attribution is given to the journal # 
# article from which it was obtained.                                        #
#                                                                            #
##############################################################################
data_I
_audit_creation_method     SHELXL-97
_chemical_name_systematic
;
Poly[diaquadi-\m-hydroxido-\k^4^<i>O</i>:<i>O</i>-dinitrato-
\k^4^<i>O</i>:<i>O</i>'-bis[3-(pyridin-4-yl-\k<i>N</i>)-5-(pyridin-3-yl)-
1,2,4-oxadiazole]dicopper(II)]
;
_chemical_name_common     ?
_chemical_formula_moiety     'C12 H11 Cu1 N5 O6'
_chemical_formula_sum     'C12 H11 Cu1 N5 O6'
_chemical_formula_iupac     '[Cu2 (N O3)2 (O H)2 (C12 H8 N4 O)2 (H2 O)2]'
_chemical_formula_weight     384.81
_chemical_melting_point     ?
_symmetry_cell_setting     monoclinic
_symmetry_space_group_name_H-M     'P 21/c'
_symmetry_space_group_name_Hall     '-P 2ybc'
loop_
    _symmetry_equiv_pos_as_xyz
    'x, y, z'
    '-x, y+1/2, -z+1/2'
    '-x, -y, -z'
    'x, -y-1/2, z-1/2'
_cell_length_a     17.7718(11)
_cell_length_b     5.9088(4)
_cell_length_c     13.6268(8)
_cell_angle_alpha     90.00
_cell_angle_beta     105.5720(10)
_cell_angle_gamma     90.00
_cell_volume     1378.43(15)
_cell_formula_units_Z     4
_cell_measurement_reflns_used     5190
_cell_measurement_theta_min     4.759
_cell_measurement_theta_max     56.431
_cell_measurement_temperature     293(2)
_exptl_crystal_description     block
_exptl_crystal_colour     blue
_exptl_crystal_size_max     0.510
_exptl_crystal_size_mid     0.313
_exptl_crystal_size_min     0.078
_exptl_crystal_density_diffrn     1.854
_exptl_crystal_density_meas     ?
_exptl_crystal_density_method     'not measured'
_exptl_crystal_F_000     780
_exptl_absorpt_coefficient_mu     1.630
_exptl_absorpt_correction_type     multi-scan
_exptl_absorpt_process_details     '(SADABS; Bruker, 2000)'
_exptl_absorpt_correction_T_min     0.59397
_exptl_absorpt_correction_T_max     1.00000
_exptl_special_details     ?
_diffrn_ambient_temperature     293(2)
_diffrn_radiation_type     MoK\a
_diffrn_radiation_wavelength     0.71073
_diffrn_radiation_source     'fine-focus sealed tube'
_diffrn_radiation_monochromator     graphite
_diffrn_measurement_device_type     'Bruker APEX CCD area-detector'
_diffrn_measurement_method     'phi and omega scans'
_diffrn_detector_area_resol_mean     ?
_diffrn_reflns_number     7672
_diffrn_reflns_av_R_equivalents     0.1189
_diffrn_reflns_av_sigmaI/netI     0.0822
_diffrn_reflns_theta_min     1.19
_diffrn_reflns_theta_max     27.00
_diffrn_reflns_theta_full     27.00
_diffrn_measured_fraction_theta_max     0.989
_diffrn_measured_fraction_theta_full     0.989
_diffrn_reflns_limit_h_min     -17
_diffrn_reflns_limit_h_max     22
_diffrn_reflns_limit_k_min     -7
_diffrn_reflns_limit_k_max     7
_diffrn_reflns_limit_l_min     -17
_diffrn_reflns_limit_l_max     17
_diffrn_standards_number     ?
_diffrn_standards_interval_count     ?
_diffrn_standards_interval_time     ?
_diffrn_standards_decay_%     ?
_reflns_number_total     2976
_reflns_number_gt     2768
_reflns_threshold_expression     I>2\s(I)
_refine_ls_structure_factor_coef     Fsqd
_refine_ls_matrix_type     full
_refine_ls_R_factor_all     0.0511
_refine_ls_R_factor_gt     0.0480
_refine_ls_wR_factor_gt     0.1306
_refine_ls_wR_factor_ref     0.1389
_refine_ls_goodness_of_fit_ref     1.047
_refine_ls_restrained_S_all     1.047
_refine_ls_number_reflns     2976
_refine_ls_number_parameters     229
_refine_ls_number_restraints     3
_refine_ls_hydrogen_treatment     mixed
_refine_ls_weighting_scheme     calc
_refine_ls_weighting_details
                 'calc w=1/[\s^2^(Fo^2^)+(0.0890P)^2^] where P=(Fo^2^+2Fc^2^)/3'
_atom_sites_solution_hydrogens     geom
_atom_sites_solution_primary     direct
_atom_sites_solution_secondary     difmap
_refine_ls_shift/su_max     0.001
_refine_ls_shift/su_mean     0.000
_refine_diff_density_max     1.143
_refine_diff_density_min     -1.045
_refine_ls_extinction_method     'SHELXTL (Sheldrick, 2008)'
_refine_ls_extinction_coef     0.0143(18)
_refine_ls_extinction_expression
                                  'Fc^*^=kFc[1+0.001xFc^2^\l^3^/sin(2\q)]^-1/4^'
loop_
    _atom_type_symbol
    _atom_type_description
    _atom_type_scat_dispersion_real
    _atom_type_scat_dispersion_imag
    _atom_type_scat_source
    'C' 'C' 0.0033 0.0016
                         'International Tables Vol C Tables 4.2.6.8 and 6.1.1.4'
    'H' 'H' 0.0000 0.0000
                         'International Tables Vol C Tables 4.2.6.8 and 6.1.1.4'
    'N' 'N' 0.0061 0.0033
                         'International Tables Vol C Tables 4.2.6.8 and 6.1.1.4'
    'O' 'O' 0.0106 0.0060
                         'International Tables Vol C Tables 4.2.6.8 and 6.1.1.4'
    'Cu' 'Cu' 0.3201 1.2651
                         'International Tables Vol C Tables 4.2.6.8 and 6.1.1.4'
_computing_data_collection     'SMART (Bruker, 2000)'
_computing_cell_refinement     'SAINT (Bruker, 2000)'
_computing_data_reduction     'SAINT (Bruker, 2000)'
_computing_structure_solution     'SHELXTL (Sheldrick, 2008)'
_computing_structure_refinement     'SHELXTL (Sheldrick, 2008)'
_computing_molecular_graphics     'SHELXTL (Sheldrick, 2008)'
_computing_publication_material
;
SHELXTL (Sheldrick, 2008), <i>publCIF</i> (Westrip, 2010) and
<i>PLATON</i> (Spek, 2009)
;
loop_
    _atom_site_type_symbol
    _atom_site_label
    _atom_site_fract_x
    _atom_site_fract_y
    _atom_site_fract_z
    _atom_site_U_iso_or_equiv
    _atom_site_adp_type
    _atom_site_calc_flag
    _atom_site_refinement_flags
    _atom_site_occupancy
    _atom_site_symmetry_multiplicity
    _atom_site_disorder_assembly
    _atom_site_disorder_group
    Cu Cu 0.568231(15) 0.14812(5) 0.04093(2) 0.02002(18) Uani d . 1 1 . .
    O O1 1.03390(11) -0.2157(4) 0.16936(16) 0.0378(5) Uani d . 1 1 . .
    O O2 0.58494(10) 0.4687(3) 0.08870(12) 0.0228(4) Uani d D 1 1 . .
    O O3 0.54446(11) -0.1523(3) -0.02081(14) 0.0211(4) Uani d D 1 1 . .
    O O4 0.59173(11) 0.0905(4) 0.22324(14) 0.0351(4) Uani d . 1 1 . .
    O O5 0.47452(11) 0.0938(4) 0.24387(14) 0.0327(4) Uani d . 1 1 . .
    O O6 0.57569(13) 0.1084(4) 0.37477(14) 0.0433(5) Uani d . 1 1 . .
    N N1 0.98046(13) 0.1098(4) 0.10703(16) 0.0270(5) Uani d . 1 1 . .
    N N2 0.95355(13) -0.2348(5) 0.1616(2) 0.0391(6) Uani d . 1 1 . .
    N N3 0.68350(13) 0.1057(4) 0.06699(16) 0.0219(4) Uani d . 1 1 . .
    N N4 1.20685(16) 0.3615(4) 0.1113(2) 0.0412(6) Uani d . 1 1 . .
    N N5 0.54702(13) 0.0982(4) 0.28059(16) 0.0268(5) Uani d . 1 1 . .
    C C1 0.73297(14) 0.2588(4) 0.04712(19) 0.0262(5) Uani d . 1 1 . .
    H H1B 0.7129 0.3968 0.0190 0.031 Uiso calc R 1 1 . .
    C C2 0.81232(15) 0.2217(5) 0.06637(19) 0.0274(5) Uani d . 1 1 . .
    H H2C 0.8449 0.3335 0.0528 0.033 Uiso calc R 1 1 . .
    C C3 0.84262(14) 0.0141(4) 0.10637(17) 0.0229(5) Uani d . 1 1 . .
    C C4 0.79131(16) -0.1452(4) 0.1275(2) 0.0278(6) Uani d . 1 1 . .
    H H4B 0.8097 -0.2849 0.1551 0.033 Uiso calc R 1 1 . .
    C C5 0.71365(14) -0.0937(5) 0.10707(19) 0.0260(5) Uani d . 1 1 . .
    H H5A 0.6800 -0.2015 0.1215 0.031 Uiso calc R 1 1 . .
    C C6 0.92614(14) -0.0393(4) 0.12543(18) 0.0246(5) Uani d . 1 1 . .
    C C7 1.04446(14) -0.0069(4) 0.13676(18) 0.0255(5) Uani d . 1 1 . .
    C C8 1.12382(14) 0.0631(5) 0.13945(18) 0.0252(5) Uani d . 1 1 . .
    C C9 1.18772(15) -0.0806(5) 0.1720(2) 0.0304(5) Uani d . 1 1 . .
    H H9A 1.1814 -0.2285 0.1918 0.036 Uiso calc R 1 1 . .
    C C10 1.26094(16) 0.0024(5) 0.1741(2) 0.0355(6) Uani d . 1 1 . .
    H H10A 1.3049 -0.0888 0.1957 0.043 Uiso calc R 1 1 . .
    C C11 1.26778(16) 0.2211(6) 0.1440(2) 0.0377(7) Uani d . 1 1 . .
    H H11A 1.3174 0.2750 0.1464 0.045 Uiso calc R 1 1 . .
    C C12 1.13696(16) 0.2822(5) 0.1103(2) 0.0334(6) Uani d . 1 1 . .
    H H12A 1.0942 0.3783 0.0889 0.040 Uiso calc R 1 1 . .
    H H7 0.5678(18) 0.504(6) 0.1398(16) 0.045(9) Uiso d D 1 1 . .
    H H8 0.5559(17) -0.160(4) -0.0774(13) 0.024(5) Uiso d D 1 1 . .
    H H6 0.5725(15) 0.576(4) 0.0449(17) 0.024(5) Uiso d D 1 1 . .
loop_
    _atom_site_aniso_label
    _atom_site_aniso_U_11
    _atom_site_aniso_U_22
    _atom_site_aniso_U_33
    _atom_site_aniso_U_12
    _atom_site_aniso_U_13
    _atom_site_aniso_U_23
    Cu 0.0140(2) 0.0237(3) 0.0225(2) -0.00041(9) 0.00511(15) -0.00202(9)
    O1 0.0176(9) 0.0423(11) 0.0543(12) 0.0047(8) 0.0112(8) 0.0142(10)
    O2 0.0233(8) 0.0238(9) 0.0227(8) -0.0004(7) 0.0087(7) -0.0011(7)
    O3 0.0163(9) 0.0265(10) 0.0214(8) 0.0014(6) 0.0066(7) -0.0020(6)
    O4 0.0307(10) 0.0526(11) 0.0257(9) 0.0025(9) 0.0141(8) 0.0074(9)
    O5 0.0248(10) 0.0409(11) 0.0336(10) -0.0020(8) 0.0098(7) 0.0022(8)
    O6 0.0442(12) 0.0669(14) 0.0187(9) 0.0024(10) 0.0083(8) 0.0033(9)
    N1 0.0185(10) 0.0351(11) 0.0282(11) 0.0013(9) 0.0077(8) 0.0006(9)
    N2 0.0186(11) 0.0451(15) 0.0544(15) 0.0036(11) 0.0114(10) 0.0152(12)
    N3 0.0151(10) 0.0285(10) 0.0223(10) 0.0001(8) 0.0051(8) -0.0007(8)
    N4 0.0341(15) 0.0455(16) 0.0456(15) -0.0060(10) 0.0133(11) 0.0039(11)
    N5 0.0292(12) 0.0311(10) 0.0223(10) -0.0024(10) 0.0106(8) 0.0038(9)
    C1 0.0225(13) 0.0269(12) 0.0309(12) 0.0006(10) 0.0102(9) 0.0037(10)
    C2 0.0212(12) 0.0317(13) 0.0309(12) -0.0018(11) 0.0098(10) 0.0028(11)
    C3 0.0185(11) 0.0316(12) 0.0190(10) -0.0007(9) 0.0057(8) -0.0005(9)
    C4 0.0216(14) 0.0303(14) 0.0307(13) 0.0007(9) 0.0053(10) 0.0072(9)
    C5 0.0197(12) 0.0289(12) 0.0287(12) -0.0025(10) 0.0053(9) 0.0048(10)
    C6 0.0185(11) 0.0340(14) 0.0218(11) 0.0004(10) 0.0062(9) -0.0002(9)
    C7 0.0189(11) 0.0360(13) 0.0217(10) 0.0028(10) 0.0058(9) -0.0004(10)
    C8 0.0174(11) 0.0363(14) 0.0226(11) 0.0019(10) 0.0065(8) -0.0019(10)
    C9 0.0231(13) 0.0359(14) 0.0328(13) 0.0025(11) 0.0086(10) -0.0006(11)
    C10 0.0186(12) 0.0509(17) 0.0354(13) 0.0047(12) 0.0046(10) -0.0072(13)
    C11 0.0220(13) 0.0542(18) 0.0387(15) -0.0071(13) 0.0110(11) -0.0059(14)
    C12 0.0247(13) 0.0404(15) 0.0351(13) 0.0035(12) 0.0082(10) 0.0034(12)
_geom_special_details
;
All e.s.d.'s (except the e.s.d. in the dihedral angle between two l.s. planes)
are estimated using the full covariance matrix. The cell e.s.d.'s are taken
into account individually in the estimation of e.s.d.'s in distances, angles
and torsion angles; correlations between e.s.d.'s in cell parameters are only
used when they are defined by crystal symmetry. An approximate (isotropic)
treatment of cell e.s.d.'s is used for estimating e.s.d.'s involving l.s.
planes.
;
loop_
    _geom_bond_atom_site_label_1
    _geom_bond_atom_site_label_2
    _geom_bond_site_symmetry_2
    _geom_bond_distance
    _geom_bond_publ_flag
    Cu O3 3_655 1.9474(19) ?
    Cu O3 . 1.9613(16) ?
    Cu N3 . 1.999(2) ?
    Cu O2 . 1.9992(17) ?
    Cu O4 . 2.4301(18) ?
    Cu Cu 3_655 2.9559(5) ?
    O1 C7 . 1.341(3) ?
    O1 N2 . 1.408(3) ?
    O2 H7 . 0.856(10) ?
    O2 H6 . 0.859(10) ?
    O3 H8 . 0.849(10) ?
    O4 N5 . 1.256(3) ?
    O5 N5 . 1.251(3) ?
    O6 N5 . 1.249(3) ?
    N1 C7 . 1.299(3) ?
    N1 C6 . 1.379(3) ?
    N2 C6 . 1.298(4) ?
    N3 C1 . 1.339(3) ?
    N3 C5 . 1.348(3) ?
    N4 C12 . 1.324(4) ?
    N4 C11 . 1.342(4) ?
    C1 C2 . 1.381(3) ?
    C1 H1B . 0.9300 ?
    C2 C3 . 1.390(4) ?
    C2 H2C . 0.9300 ?
    C3 C4 . 1.393(4) ?
    C3 C6 . 1.471(3) ?
    C4 C5 . 1.367(4) ?
    C4 H4B . 0.9300 ?
    C5 H5A . 0.9300 ?
    C7 C8 . 1.461(3) ?
    C8 C12 . 1.392(4) ?
    C8 C9 . 1.392(4) ?
    C9 C10 . 1.384(4) ?
    C9 H9A . 0.9300 ?
    C10 C11 . 1.371(4) ?
    C10 H10A . 0.9300 ?
    C11 H11A . 0.9300 ?
    C12 H12A . 0.9300 ?
loop_
    _geom_angle_atom_site_label_1
    _geom_angle_atom_site_label_2
    _geom_angle_atom_site_label_3
    _geom_angle_site_symmetry_1
    _geom_angle_site_symmetry_3
    _geom_angle
    _geom_angle_publ_flag
    O3 Cu O3 3_655 . 81.73(7) ?
    O3 Cu N3 3_655 . 173.18(8) ?
    O3 Cu N3 . . 93.16(8) ?
    O3 Cu O2 3_655 . 95.23(7) ?
    O3 Cu O2 . . 173.40(7) ?
    N3 Cu O2 . . 90.31(8) ?
    O3 Cu O4 3_655 . 91.93(7) ?
    O3 Cu O4 . . 105.65(8) ?
    N3 Cu O4 . . 85.07(7) ?
    O2 Cu O4 . . 80.23(7) ?
    O3 Cu Cu 3_655 3_655 41.04(5) ?
    O3 Cu Cu . 3_655 40.69(6) ?
    N3 Cu Cu . 3_655 133.69(6) ?
    O2 Cu Cu . 3_655 135.98(5) ?
    O4 Cu Cu . 3_655 101.61(5) ?
    C7 O1 N2 . . 106.1(2) ?
    Cu O2 H7 . . 116(2) ?
    Cu O2 H6 . . 119(2) ?
    H7 O2 H6 . . 108(3) ?
    Cu O3 Cu 3_655 . 98.27(7) ?
    Cu O3 H8 3_655 . 111(2) ?
    Cu O3 H8 . . 111.2(17) ?
    N5 O4 Cu . . 131.85(16) ?
    C7 N1 C6 . . 101.6(2) ?
    C6 N2 O1 . . 103.1(2) ?
    C1 N3 C5 . . 117.5(2) ?
    C1 N3 Cu . . 125.22(18) ?
    C5 N3 Cu . . 117.30(17) ?
    C12 N4 C11 . . 117.1(3) ?
    O6 N5 O5 . . 120.3(2) ?
    O6 N5 O4 . . 119.3(2) ?
    O5 N5 O4 . . 120.4(2) ?
    N3 C1 C2 . . 123.1(2) ?
    N3 C1 H1B . . 118.4 ?
    C2 C1 H1B . . 118.4 ?
    C1 C2 C3 . . 118.9(2) ?
    C1 C2 H2C . . 120.6 ?
    C3 C2 H2C . . 120.6 ?
    C2 C3 C4 . . 118.1(2) ?
    C2 C3 C6 . . 121.7(2) ?
    C4 C3 C6 . . 120.3(2) ?
    C5 C4 C3 . . 119.3(2) ?
    C5 C4 H4B . . 120.4 ?
    C3 C4 H4B . . 120.4 ?
    N3 C5 C4 . . 123.1(2) ?
    N3 C5 H5A . . 118.4 ?
    C4 C5 H5A . . 118.4 ?
    N2 C6 N1 . . 115.3(2) ?
    N2 C6 C3 . . 121.1(2) ?
    N1 C6 C3 . . 123.6(2) ?
    N1 C7 O1 . . 113.8(2) ?
    N1 C7 C8 . . 128.0(2) ?
    O1 C7 C8 . . 118.2(2) ?
    C12 C8 C9 . . 118.3(2) ?
    C12 C8 C7 . . 119.4(2) ?
    C9 C8 C7 . . 122.3(2) ?
    C10 C9 C8 . . 118.2(3) ?
    C10 C9 H9A . . 120.9 ?
    C8 C9 H9A . . 120.9 ?
    C11 C10 C9 . . 119.1(3) ?
    C11 C10 H10A . . 120.4 ?
    C9 C10 H10A . . 120.4 ?
    N4 C11 C10 . . 123.6(3) ?
    N4 C11 H11A . . 118.2 ?
    C10 C11 H11A . . 118.2 ?
    N4 C12 C8 . . 123.7(3) ?
    N4 C12 H12A . . 118.1 ?
    C8 C12 H12A . . 118.1 ?
loop_
    _geom_torsion_atom_site_label_1
    _geom_torsion_atom_site_label_2
    _geom_torsion_atom_site_label_3
    _geom_torsion_atom_site_label_4
    _geom_torsion_site_symmetry_1
    _geom_torsion_site_symmetry_2
    _geom_torsion_site_symmetry_3
    _geom_torsion_site_symmetry_4
    _geom_torsion
    _geom_torsion_publ_flag
    O3 Cu O3 Cu 3_655 . . 3_655 0.0 ?
    N3 Cu O3 Cu . . . 3_655 175.46(7) ?
    O4 Cu O3 Cu . . . 3_655 89.69(8) ?
    O3 Cu O4 N5 3_655 . . . -9.7(2) ?
    O3 Cu O4 N5 . . . . -91.7(3) ?
    N3 Cu O4 N5 . . . . 176.4(3) ?
    O2 Cu O4 N5 . . . . 85.3(2) ?
    Cu Cu O4 N5 3_655 . . . -49.9(2) ?
    C7 O1 N2 C6 . . . . 0.3(3) ?
    O2 Cu N3 C1 . . . . -40.0(2) ?
    O4 Cu N3 C1 . . . . -120.2(2) ?
    Cu Cu N3 C1 3_655 . . . 138.47(18) ?
    O3 Cu N3 C5 . . . . -45.1(2) ?
    O2 Cu N3 C5 . . . . 140.52(18) ?
    O4 Cu N3 C5 . . . . 60.36(18) ?
    Cu Cu N3 C5 3_655 . . . -41.0(2) ?
    Cu O4 N5 O6 . . . . -165.23(19) ?
    Cu O4 N5 O5 . . . . 15.4(4) ?
    C5 N3 C1 C2 . . . . -0.4(4) ?
    Cu N3 C1 C2 . . . . -179.92(19) ?
    N3 C1 C2 C3 . . . . 1.4(4) ?
    C1 C2 C3 C4 . . . . -1.5(4) ?
    C1 C2 C3 C6 . . . . 177.9(2) ?
    C2 C3 C4 C5 . . . . 0.9(4) ?
    C6 C3 C4 C5 . . . . -178.6(2) ?
    C1 N3 C5 C4 . . . . -0.3(4) ?
    Cu N3 C5 C4 . . . . 179.3(2) ?
    C3 C4 C5 N3 . . . . 0.0(4) ?
    O1 N2 C6 N1 . . . . 0.6(3) ?
    O1 N2 C6 C3 . . . . -179.3(2) ?
    C7 N1 C6 N2 . . . . -1.3(3) ?
    C7 N1 C6 C3 . . . . 178.6(2) ?
    C2 C3 C6 N2 . . . . -179.1(3) ?
    C4 C3 C6 N2 . . . . 0.3(4) ?
    C2 C3 C6 N1 . . . . 1.0(4) ?
    C4 C3 C6 N1 . . . . -179.6(2) ?
    C6 N1 C7 O1 . . . . 1.5(3) ?
    C6 N1 C7 C8 . . . . -177.8(2) ?
    N2 O1 C7 N1 . . . . -1.2(3) ?
    N2 O1 C7 C8 . . . . 178.1(2) ?
    N1 C7 C8 C12 . . . . 2.0(4) ?
    O1 C7 C8 C12 . . . . -177.2(2) ?
    N1 C7 C8 C9 . . . . -179.1(3) ?
    O1 C7 C8 C9 . . . . 1.7(4) ?
    C12 C8 C9 C10 . . . . 0.3(4) ?
    C7 C8 C9 C10 . . . . -178.5(2) ?
    C8 C9 C10 C11 . . . . -0.2(4) ?
    C12 N4 C11 C10 . . . . 1.2(4) ?
    C9 C10 C11 N4 . . . . -0.5(4) ?
    C11 N4 C12 C8 . . . . -1.1(4) ?
    C9 C8 C12 N4 . . . . 0.3(4) ?
    C7 C8 C12 N4 . . . . 179.2(3) ?
loop_
    _geom_hbond_atom_site_label_D
    _geom_hbond_atom_site_label_H
    _geom_hbond_atom_site_label_A
    _geom_hbond_site_symmetry_A
    _geom_hbond_distance_DH
    _geom_hbond_distance_HA
    _geom_hbond_distance_DA
    _geom_hbond_angle_DHA
    _geom_hbond_publ_flag
    O2 H6 O3 1_565 0.86(2) 1.84(2) 2.680(2) 166(2) y
    O2 H7 O5 2_655 0.86(3) 2.00(3) 2.857(3) 178(5) y
    O2 H7 O6 2_655 0.86(3) 2.58(3) 3.137(3) 124(2) y
    O3 H8 O5 3_655 0.86(2) 2.22(3) 2.987(3) 150(3) y
data_global
_journal_date_recd_electronic     2012-02-27
_journal_date_accepted     2012-03-08
_journal_name_full     'Acta Crystallographica, Section E'
_journal_year     2012
_journal_volume     68
_journal_issue      4
_journal_page_first     m422
_journal_page_last     m423
_journal_paper_category     QM
_journal_paper_doi     10.1107/S1600536812010355
_journal_coeditor_code     BG2449
_publ_contact_author_name     'Prof. Shu, Mouhai'
_publ_contact_author_address
;
School of Chemistry and Chemical Engineering,
State Key Laboratory of Metal Matrix Composites,
Shanghai Jiao Tong University
Shanghai 200240
People's Republic of China
;
_publ_contact_author_email     mhshu@sjtu.edu.cn
_publ_contact_author_fax     ++86-21-54741297
_publ_contact_author_phone     ++86-21-54747241
_publ_section_title
;\
Poly[diaquadi-\m-hydroxido-\k^4^<i>O</i>:<i>O</i>-dinitrato-\k^4^<i>O</i>:\
<i>O</i>'-bis[3-(pyridin-4-yl-\k<i>N</i>)-5-(pyridin-3-yl)-1,2,4-oxadiazole]\
dicopper(II)]
;
loop_
    _publ_author_name
    _publ_author_address
    'Wu, Longfei'
; School of Chemistry and Chemical Engineering,
  State Key Laboratory of Metal Matrix Composites,
  Shanghai Jiao Tong University
  Shanghai 200240
  People's Republic of China
;
    'Huang, Linxia'
; School of Chemistry and Chemical Engineering,
  State Key Laboratory of Metal Matrix Composites,
  Shanghai Jiao Tong University
  Shanghai 200240
  People's Republic of China
;
    'Shu, Mouhai'
; School of Chemistry and Chemical Engineering,
  State Key Laboratory of Metal Matrix Composites,
  Shanghai Jiao Tong University
  Shanghai 200240
  People's Republic of China
;
