# Supplementary material for: Poly[diaquadi-μ-hydroxido-κ4 O:O-dinitrato-κ4 O:O′-bis­[3-(pyridin-4-yl-κN)-5-(pyridin-3-yl)-1,2,4-oxadiazole]dicopper(II)]
Source: Acta Crystallogr Sect E Struct Rep Online. 2012 Mar 14;68(Pt 4):m422–3. doi: 10.1107/S1600536812010355 (PMC3343826; doi:10.1107/S1600536812010355)
Supplement: Supplementary file 2 [file e-68-0m422-Isup2.hkl]

# 
# h,k,l, Fc-squared, Fo-squared, sigma(Fo-squared) and status flag 
# 
data_I
_shelx_title 'C56H48Cu2N16O14 in P2(1)/c' 
_shelx_refln_list_code          4 
_shelx_F_calc_maximum      331.32 
_exptl_crystal_F_000       780.00 
_reflns_d_resolution_high  0.7829 
 
loop_ 
 _symmetry_equiv_pos_as_xyz 
 'x, y, z' 
 '-x, y+1/2, -z+1/2' 
 '-x, -y, -z' 
 'x, -y-1/2, z-1/2' 
 
_cell_length_a    17.7718 
_cell_length_b     5.9088 
_cell_length_c    13.6268 
_cell_angle_alpha  90.000 
_cell_angle_beta  105.572 
_cell_angle_gamma  90.000 
 
_shelx_F_squared_multiplier     1.000 
 
loop_ 
 _refln_index_h 
 _refln_index_k 
 _refln_index_l 
 _refln_F_squared_calc 
 _refln_F_squared_meas 
 _refln_F_squared_sigma 
 _refln_observed_status 
   1   0   0    10372.34        0.00      9.20 o 
   2   0   0    11364.23    11664.33    381.84 o 
   3   0   0     6632.97     6360.80    562.84 o 
   4   0   0     4236.24     3945.35    455.29 o 
   5   0   0    12130.90    11943.25   1329.25 o 
   6   0   0    13820.04    13032.74   1746.26 o 
   7   0   0    30786.62    32122.94   4435.43 o 
   8   0   0    27120.29    29386.08   4597.52 o 
   9   0   0     1754.54     1444.03    295.20 o 
  10   0   0     1965.19     1850.79    407.42 o 
  11   0   0      198.22      171.39     45.41 o 
  12   0   0       15.44       26.15      7.92 o 
  13   0   0     7382.62     9333.26     97.75 o 
  14   0   0     1222.14     1410.68     35.51 o 
  15   0   0      358.14      484.17     21.95 o 
  16   0   0      596.90      777.57     28.69 o 
  17   0   0     1236.69     1394.22     39.76 o 
  18   0   0      267.44      291.93     19.50 o 
  19   0   0      460.23      553.12     27.44 o 
  20   0   0      788.44      975.54     36.63 o 
  21   0   0      230.46      286.37     21.33 o 
   1   1   0      615.79      527.01      9.86 o 
   2   1   0    12291.67    13425.10    719.59 o 
   3   1   0     9536.18    10847.67    872.96 o 
   4   1   0     6798.51     7615.00    775.76 o 
   5   1   0     3305.20     3304.18    261.27 o 
   6   1   0        8.54        7.58      0.89 o 
   7   1   0      381.81      364.82     43.55 o 
   8   1   0     5802.32     5795.08    638.23 o 
   9   1   0     4372.51     3984.90    396.80 o 
  10   1   0     5702.00     5030.08    435.30 o 
  11   1   0     4004.22     3876.99    399.77 o 
  12   1   0     5230.24     5276.24    498.45 o 
  13   1   0      153.23      128.45     10.46 o 
  14   1   0      555.10      564.04     64.15 o 
  15   1   0        6.54        8.32      2.77 o 
  16   1   0      743.94      941.71     85.80 o 
  17   1   0     1785.18     2073.67    172.56 o 
  18   1   0      780.83      936.79     53.43 o 
  19   1   0      729.64      921.88     48.83 o 
  20   1   0      476.13      614.95     39.94 o 
  21   1   0       17.46       21.35      6.23 o 
   0   2   0        7.91        4.87      1.83 o 
   1   2   0      482.53      420.35     15.60 o 
   2   2   0      175.39      134.79      6.71 o 
   3   2   0       24.85       31.87      2.02 o 
   4   2   0     1371.23     1419.82     52.79 o 
   5   2   0      177.23      212.11     12.13 o 
   6   2   0       74.78       91.69      8.71 o 
   7   2   0       15.88       13.32      2.09 o 
   8   2   0      134.01      124.91     15.08 o 
   9   2   0      174.38      169.64     20.35 o 
  10   2   0      545.87      525.47     57.36 o 
  11   2   0      128.34      101.64      9.31 o 
  12   2   0      556.80      503.48     49.11 o 
  13   2   0      654.20      623.80     63.55 o 
  14   2   0       11.29       22.13     12.82 o 
  15   2   0      130.29      105.61     11.97 o 
  16   2   0      124.10      124.62     14.87 o 
  17   2   0      560.25      535.68     73.52 o 
  18   2   0       27.57       36.18     10.35 o 
  19   2   0       11.23       18.31      5.27 o 
  20   2   0       11.99       20.16      6.70 o 
  21   2   0      162.29      164.47     17.06 o 
   1   3   0      539.42      471.76     10.15 o 
   2   3   0     3604.74     3570.30    181.31 o 
   3   3   0     3954.36     3855.16    145.42 o 
   4   3   0     1475.63     1369.70     50.47 o 
   5   3   0      297.18      246.81      8.08 o 
   6   3   0       43.19       46.95      2.36 o 
   7   3   0       29.53       45.90      3.84 o 
   8   3   0     1615.73     1659.46    190.77 o 
   9   3   0     1055.76     1018.73    119.72 o 
  10   3   0     2711.02     2817.69    309.06 o 
  11   3   0     1628.13     1632.75    170.58 o 
  12   3   0       80.27       80.12     10.56 o 
  13   3   0        3.45        3.59      2.70 o 
  14   3   0       80.75       73.74      9.91 o 
  15   3   0       18.90       17.08      4.14 o 
  16   3   0       63.50       68.22      7.04 o 
  17   3   0      151.10      135.92     19.98 o 
  18   3   0      198.16      204.48     28.81 o 
  19   3   0        3.50        1.92      3.32 o 
  20   3   0        3.12        4.26      6.09 o 
   0   4   0     3540.02     3108.52     45.30 o 
   1   4   0     8614.69     8569.21    161.78 o 
   2   4   0     1921.00     1762.43     93.20 o 
   3   4   0      815.48      695.19     32.30 o 
   4   4   0        2.62        2.85      1.97 o 
   5   4   0      909.47      844.64     42.83 o 
   6   4   0      607.63      550.48     75.11 o 
   7   4   0     1713.99     1610.40    265.77 o 
   8   4   0     3179.87     3198.64    279.31 o 
   9   4   0     5077.43     5127.85    475.87 o 
  10   4   0      132.65      133.21     18.76 o 
  11   4   0       80.52       79.14     12.05 o 
  12   4   0        1.55        1.89      2.70 o 
  13   4   0        7.84       12.70      3.74 o 
  14   4   0     1036.25      998.87    124.37 o 
  15   4   0      634.01      640.90     82.31 o 
  16   4   0      385.46      412.54     56.28 o 
  17   4   0       83.22       88.95     10.20 o 
  18   4   0        7.39        3.27      3.42 o 
   1   5   0       20.53       20.40      3.88 o 
   2   5   0      608.74      532.24     17.70 o 
   3   5   0     2503.73     2583.12     78.09 o 
   4   5   0      142.14      138.71      8.83 o 
   5   5   0      688.74      660.10     83.96 o 
   6   5   0      984.83     1000.85    140.91 o 
   7   5   0       13.93       13.28      4.51 o 
   8   5   0      176.50      190.08     37.17 o 
   9   5   0      225.06      238.41     47.84 o 
  10   5   0     1060.83     1088.05    243.60 o 
  11   5   0     1506.01     1637.93    352.02 o 
  12   5   0      352.61      403.16     44.88 o 
  13   5   0      473.96      471.68     56.12 o 
  14   5   0       84.69      101.25     16.11 o 
  15   5   0        3.84        7.04      4.83 o 
  16   5   0      374.44      407.52     97.23 o 
   0   6   0       86.77       90.14     11.57 o 
   1   6   0      440.33      441.18     14.87 o 
   2   6   0      321.48      322.19     21.03 o 
   3   6   0      151.68      157.95     11.88 o 
   4   6   0       53.01       64.37      7.28 o 
   5   6   0      406.87      400.70     31.10 o 
   6   6   0      531.08      578.81     75.64 o 
   7   6   0      214.86      229.51     42.04 o 
   8   6   0      478.84      507.86     81.72 o 
   9   6   0      403.92      430.59     77.74 o 
  10   6   0      269.77      308.11     72.52 o 
  11   6   0        7.05       12.59      5.27 o 
  12   6   0      100.74      119.98     32.28 o 
  13   6   0       38.13       51.15     12.48 o 
   1   7   0        5.21        4.26      6.09 o 
   2   7   0       11.39       16.29      5.37 o 
   3   7   0       27.37       29.75      7.61 o 
   4   7   0       61.58       62.79      6.52 o 
   5   7   0        2.42        7.25      4.24 o 
   6   7   0        0.90        1.15      4.87 o 
   7   7   0        8.19       10.96      4.74 o 
   8   7   0       41.81       53.33     15.22 o 
 -21   1   1        4.45        9.29      5.11 o 
 -20   1   1      269.07      314.52     15.84 o 
 -19   1   1       42.72       52.61      7.45 o 
 -18   1   1       52.30       59.29      7.72 o 
 -17   1   1      424.65      467.41     16.37 o 
 -16   1   1      234.40      312.80     31.08 o 
 -15   1   1     1930.20     1907.11    242.47 o 
 -14   1   1      217.08      207.91     30.00 o 
 -13   1   1       27.94       28.05      3.37 o 
 -12   1   1       40.06       44.57      5.28 o 
 -11   1   1     1087.91      975.17     93.20 o 
 -10   1   1     3544.85     3348.80    277.84 o 
  -9   1   1     4831.65     4830.22    383.01 o 
  -8   1   1     3766.18     3761.97    315.70 o 
  -7   1   1     1970.86     2086.42    164.68 o 
  -6   1   1       20.21       29.03      2.61 o 
  -5   1   1      352.55      394.98     37.23 o 
  -4   1   1     2833.21     3373.53    271.25 o 
  -3   1   1     1284.11     1418.87    141.60 o 
  -2   1   1     3591.41     3290.32    451.89 o 
  -1   1   1      123.47      114.47      2.65 o 
   0   1   1    23399.52    24128.27   1470.36 o 
   1   1   1     1225.01     1222.35     63.04 o 
   2   1   1       64.53       58.62      3.17 o 
   3   1   1     1541.30     1552.32    136.48 o 
   4   1   1       47.65       40.86      3.17 o 
   5   1   1       23.69       47.81      5.81 o 
   6   1   1        8.56       14.53      2.99 o 
   7   1   1     2291.22     2311.30    247.17 o 
   8   1   1     1529.57     1300.03    176.22 o 
   9   1   1      443.06      514.95     47.15 o 
  10   1   1       32.05       24.67      3.66 o 
  11   1   1       59.60       63.22      6.14 o 
  12   1   1        2.75        5.04      2.26 o 
  13   1   1      691.77      653.10     53.24 o 
  14   1   1     1692.13     1634.77    200.21 o 
  15   1   1       30.76       52.67      6.66 o 
  16   1   1     1153.02     1248.28     93.88 o 
  17   1   1      385.34      395.61     36.89 o 
  18   1   1       52.83       66.52      8.18 o 
  19   1   1       64.23       70.35      8.82 o 
  20   1   1      108.57      122.59     11.57 o 
  21   1   1      283.32      388.99     20.11 o 
 -21   2   1      159.64      165.00     33.20 o 
 -20   2   1     1217.66     1364.55    139.99 o 
 -19   2   1     1338.22     1428.18    155.06 o 
 -18   2   1     1879.26     1951.17    315.67 o 
 -17   2   1     2424.73     2160.84    225.78 o 
 -16   2   1      139.90      146.00     12.30 o 
 -15   2   1        7.49        8.00      3.00 o 
 -14   2   1      222.98      213.64     27.66 o 
 -13   2   1      112.23      112.80      9.65 o 
 -12   2   1     3960.75     3767.26    403.36 o 
 -11   2   1     1978.68     1732.59    176.22 o 
 -10   2   1     3010.07     2848.99    339.67 o 
  -9   2   1      275.03      290.52     23.77 o 
  -8   2   1      379.91      495.47     43.08 o 
  -7   2   1     7882.43     9984.56    973.51 o 
  -6   2   1      438.42      359.47     25.26 o 
  -5   2   1      659.45      573.27     38.96 o 
  -4   2   1     3291.09     3238.86    146.56 o 
  -3   2   1     1179.21     1001.76     66.90 o 
  -2   2   1     3064.44     3056.89    164.64 o 
  -1   2   1     4286.55     3694.46    141.72 o 
   0   2   1     3719.44     3336.54    183.33 o 
   1   2   1    16674.77    16468.37    116.38 o 
   2   2   1    13839.14    14137.70    599.39 o 
   3   2   1     4194.05     3774.67    156.68 o 
   4   2   1     1879.88     1561.14     83.29 o 
   5   2   1      569.25      545.43     33.10 o 
   6   2   1      820.55      934.06     94.39 o 
   7   2   1      754.19      746.24     90.93 o 
   8   2   1      942.70      842.73     91.63 o 
   9   2   1     4968.43     5043.61    539.97 o 
  10   2   1     6981.19     6894.70    652.91 o 
  11   2   1     1903.15     1798.95    168.21 o 
  12   2   1      650.30      587.75     45.69 o 
  13   2   1      111.24      110.07     12.45 o 
  14   2   1      344.95      307.94     29.04 o 
  15   2   1       60.84       60.41      9.50 o 
  16   2   1      653.04      613.64     70.69 o 
  17   2   1     1514.11     1574.63    298.14 o 
  18   2   1     1536.40     1664.94    291.67 o 
  19   2   1      519.38      592.75     61.60 o 
  20   2   1      128.03      153.54     29.54 o 
 -20   3   1      268.12      257.56     55.76 o 
 -19   3   1        2.22        2.29      4.15 o 
 -18   3   1      182.54      147.90     26.96 o 
 -17   3   1      612.17      527.13     64.42 o 
 -16   3   1      886.05      804.18     94.67 o 
 -15   3   1     1173.75     1094.60    135.90 o 
 -14   3   1     1511.69     1388.05    151.60 o 
 -13   3   1      439.43      439.46     50.53 o 
 -12   3   1        6.74        9.83      5.47 o 
 -11   3   1      153.23      145.08     12.22 o 
 -10   3   1     2021.17     2012.04    209.82 o 
  -9   3   1     5853.75     5776.42    599.09 o 
  -8   3   1     5923.34     5180.55    702.28 o 
  -7   3   1     5247.66     5509.99    491.87 o 
  -6   3   1     2855.31     3049.77    183.22 o 
  -5   3   1      417.82      405.85     23.79 o 
  -4   3   1     1442.75     1441.29     64.34 o 
  -3   3   1      728.71      562.22     19.21 o 
  -2   3   1     7446.92     6681.61    338.88 o 
  -1   3   1    17533.18    18153.67   1062.14 o 
   0   3   1     7117.74     6452.03    244.14 o 
   1   3   1     3941.16     3542.12     30.18 o 
   2   3   1     1808.34     1597.60     74.28 o 
   3   3   1       53.39       50.10      2.95 o 
   4   3   1      621.49      560.88     37.40 o 
   5   3   1     4985.01     5003.27    162.49 o 
   6   3   1     2618.96     2586.18    174.69 o 
   7   3   1     3953.93     3879.11    359.88 o 
   8   3   1     3561.79     3436.51    274.35 o 
   9   3   1     1308.07     1240.27    133.48 o 
  10   3   1      307.41      288.34     24.13 o 
  11   3   1        2.13        4.26      2.68 o 
  12   3   1      658.79      613.62     74.69 o 
  13   3   1     1898.56     1879.08    189.53 o 
  14   3   1      258.49      251.62     30.29 o 
  15   3   1     1263.52     1100.58    111.62 o 
  16   3   1      451.90      435.86     57.17 o 
  17   3   1       16.68       16.75      4.27 o 
  18   3   1       93.49      117.78     41.41 o 
  19   3   1       32.22       32.09     13.09 o 
 -18   4   1       36.96       29.35      6.73 o 
 -17   4   1      455.34      450.52     56.89 o 
 -16   4   1       28.19       36.07      7.07 o 
 -15   4   1       26.89       22.96      4.53 o 
 -14   4   1       74.21       85.45      9.80 o 
 -13   4   1      537.76      492.10     42.08 o 
 -12   4   1     1059.39     1050.92    109.93 o 
 -11   4   1       35.22       29.77      4.34 o 
 -10   4   1     1033.68      987.99    107.18 o 
  -9   4   1      899.06      898.12     79.36 o 
  -8   4   1        0.08        0.80      2.58 o 
  -7   4   1       68.78       66.99     14.92 o 
  -6   4   1      703.86      711.48     60.26 o 
  -5   4   1      613.08      583.68     45.82 o 
  -4   4   1     1054.44     1027.11     42.41 o 
  -3   4   1     1926.40     1764.27     64.03 o 
  -2   4   1     1104.27     1034.57     29.09 o 
  -1   4   1      208.22      185.96      7.76 o 
   0   4   1      289.49      270.77     15.25 o 
   1   4   1      473.69      445.23     17.40 o 
   2   4   1        5.94       10.74      2.32 o 
   3   4   1     1395.09     1411.77     57.69 o 
   4   4   1      784.61      733.97     33.67 o 
   5   4   1      359.65      342.44     42.70 o 
   6   4   1        5.10        4.26      3.01 o 
   7   4   1       65.24       59.39     16.75 o 
   8   4   1      859.92      829.79     84.51 o 
   9   4   1      337.05      320.44     31.55 o 
  10   4   1      414.98      408.06     44.14 o 
  11   4   1     1424.12     1415.07    176.65 o 
  12   4   1       27.85       32.91      4.74 o 
  13   4   1      179.73      158.73     16.15 o 
  14   4   1      168.26      164.39     21.09 o 
  15   4   1      172.23      165.92     22.88 o 
  16   4   1      577.90      593.18     68.06 o 
  17   4   1      351.46      356.75     36.67 o 
  18   4   1       96.77       77.36     17.37 o 
 -16   5   1        0.60        1.48      4.38 o 
 -15   5   1        1.05       -1.65      4.38 o 
 -14   5   1       18.58       12.86      5.40 o 
 -13   5   1        5.63        9.13      7.00 o 
 -12   5   1       90.75       89.55     20.40 o 
 -11   5   1       30.47       24.18      5.98 o 
 -10   5   1        1.47        4.46      3.60 o 
  -9   5   1      150.17      157.06     37.47 o 
  -8   5   1      200.07      180.14     11.58 o 
  -7   5   1      221.73      202.15     28.95 o 
  -6   5   1        1.07        0.85      3.04 o 
  -5   5   1      894.48      807.83     91.98 o 
  -4   5   1       89.04       83.17      5.60 o 
  -3   5   1        5.57        2.34      2.77 o 
  -2   5   1      258.51      232.75     10.97 o 
  -1   5   1      362.55      368.98     12.07 o 
   0   5   1       16.30       28.24      8.52 o 
   1   5   1        7.77        9.50      3.21 o 
   2   5   1      546.03      555.79     15.15 o 
   3   5   1      217.18      206.17     12.80 o 
   4   5   1        4.24        5.44      3.21 o 
   5   5   1      347.59      357.56     37.19 o 
   6   5   1       25.10       31.19      6.09 o 
   7   5   1       71.64       74.07     10.96 o 
   8   5   1      360.32      393.47     60.67 o 
   9   5   1       26.26       24.10      7.61 o 
  10   5   1      559.75      600.69    120.19 o 
  11   5   1       39.94       48.58     11.87 o 
  12   5   1      153.57      181.25     22.91 o 
  13   5   1        8.46        6.17      3.37 o 
  14   5   1       33.88       37.46      5.43 o 
  15   5   1        4.24        8.43      3.74 o 
 -13   6   1       22.78       31.17     10.05 o 
 -12   6   1      244.00      318.67     66.72 o 
 -11   6   1      592.26      640.59    146.72 o 
 -10   6   1      157.24      168.99     36.85 o 
  -9   6   1      194.84      194.56     32.29 o 
  -8   6   1        4.53        3.41      4.05 o 
  -7   6   1       19.46       20.80      5.55 o 
  -6   6   1      263.34      281.72     43.57 o 
  -5   6   1      575.10      586.56     75.05 o 
  -4   6   1       96.35      108.18     10.05 o 
  -3   6   1      784.05      778.80     42.13 o 
  -2   6   1        3.24        0.61      3.21 o 
  -1   6   1       14.10       15.22      4.31 o 
   0   6   1      324.69      329.81     20.12 o 
   1   6   1      275.75      282.57     12.50 o 
   2   6   1     1882.78     1915.00    145.63 o 
   3   6   1      227.47      238.41     17.99 o 
   4   6   1      104.33      118.81      9.01 o 
   5   6   1      241.42      250.99     32.60 o 
   6   6   1        4.44        6.15      4.07 o 
   7   6   1      179.25      190.33     35.03 o 
   8   6   1      257.14      273.74     58.20 o 
   9   6   1      389.04      449.87     84.44 o 
  10   6   1      707.50      852.08    205.67 o 
  11   6   1      118.26      159.07     40.50 o 
  12   6   1       63.44       87.84     22.84 o 
  -8   7   1      255.39      304.95     45.40 o 
  -7   7   1      436.98      519.01     75.91 o 
  -6   7   1      352.83      407.24     38.10 o 
  -5   7   1       67.21       73.22     13.70 o 
  -4   7   1       60.28       64.96     10.66 o 
  -3   7   1      115.47      133.69     14.01 o 
  -2   7   1      328.02      363.34     38.09 o 
   1   7   1      358.45      416.95     23.16 o 
   2   7   1      375.90      386.49     23.17 o 
   3   7   1       53.57       63.94     11.57 o 
   4   7   1      140.07      157.76     16.45 o 
   5   7   1      141.59      134.62     15.84 o 
   6   7   1      360.77      362.69     24.38 o 
   7   7   1      665.95      663.23     32.34 o 
 -22   0   2     1256.57     1636.47     49.52 o 
 -21   0   2       24.06       16.44      7.92 o 
 -20   0   2      451.72      640.29     29.27 o 
 -19   0   2      311.24      373.64     21.94 o 
 -18   0   2      540.53      649.14     27.45 o 
 -17   0   2     2455.30     3137.25     58.40 o 
 -16   0   2     4065.92     5396.86     75.54 o 
 -15   0   2     6395.38     8106.75     92.65 o 
 -14   0   2     1236.25     1219.13    263.95 o 
 -13   0   2      809.46      729.45    142.75 o 
 -12   0   2      749.74      665.26    140.92 o 
 -11   0   2     3352.19     3261.21    575.92 o 
 -10   0   2     1800.90     1390.26    214.36 o 
  -9   0   2    24630.40    26917.35   2833.69 o 
  -8   0   2    14365.18    14887.52    953.34 o 
  -7   0   2     6406.74     5918.88    399.14 o 
  -6   0   2     4379.53     4523.15    240.93 o 
  -5   0   2      161.00      172.60     10.68 o 
  -4   0   2      465.89      618.07     24.52 o 
  -3   0   2     3818.61     5256.87     42.89 o 
  -2   0   2     4580.15     6744.11     51.37 o 
  -1   0   2    11445.47    18361.31    728.98 o 
   0   0   2     5093.37     6777.62    448.61 o 
   1   0   2     3078.02     3597.27    248.26 o 
   2   0   2     4932.83     5273.54   1384.54 o 
   3   0   2      667.28      796.96     14.13 o 
   4   0   2     1742.18     1517.08    231.67 o 
   5   0   2     2671.71     2312.61    356.52 o 
   6   0   2     2765.01     2153.40    262.76 o 
   7   0   2    12337.31    12928.15   1839.66 o 
   8   0   2     2543.55     2057.66    293.34 o 
   9   0   2       10.14       19.43      2.58 o 
  10   0   2        7.05        8.25      2.13 o 
  11   0   2      598.66      507.94     77.57 o 
  12   0   2     1024.53     1122.29     30.60 o 
  13   0   2      692.20      764.72     26.26 o 
  14   0   2     6168.23     7442.04     91.25 o 
  15   0   2      190.25      246.17     16.45 o 
  16   0   2      675.51      731.93     29.30 o 
  17   0   2      100.48      106.59     13.40 o 
  18   0   2        3.42        8.52      7.31 o 
  19   0   2      887.67     1058.94     38.47 o 
  20   0   2      308.38      379.09     24.38 o 
 -22   1   2       15.69       15.70      6.14 o 
 -21   1   2      109.40      110.83     10.06 o 
 -20   1   2      984.15     1300.20     49.48 o 
 -19   1   2     1749.22     2080.61     53.30 o 
 -18   1   2     1912.06     2222.31     36.18 o 
 -17   1   2      501.06      567.08     17.43 o 
 -16   1   2        2.46        2.23      2.70 o 
 -15   1   2      212.62      187.15     27.28 o 
 -14   1   2      288.14      266.47     32.90 o 
 -13   1   2      682.11      653.22     68.22 o 
 -12   1   2     3756.05     3488.87    249.35 o 
 -11   1   2     1153.86     1026.02     81.12 o 
 -10   1   2      888.60      825.08     54.44 o 
  -9   1   2        1.28       14.23      4.11 o 
  -8   1   2      926.39     1150.24     76.19 o 
  -7   1   2     4334.05     5047.31    380.27 o 
  -6   1   2     2379.01     2511.08    201.63 o 
  -5   1   2     1448.48     1591.44    247.88 o 
  -4   1   2     2372.89     2621.16    235.52 o 
  -3   1   2      715.03      895.13     72.33 o 
  -2   1   2     5035.38     5678.81    593.30 o 
  -1   1   2        3.65        6.24      2.19 o 
   0   1   2     4351.89     4347.68    252.48 o 
   1   1   2     8915.06     9299.29    397.46 o 
   2   1   2       55.08       39.95      1.60 o 
   3   1   2     3299.23     3256.75    132.70 o 
   4   1   2      137.57      126.30      8.74 o 
   5   1   2     1474.96     1582.58     99.47 o 
   6   1   2      164.89      183.52     12.40 o 
   7   1   2     3056.56     3149.69    193.12 o 
   8   1   2      227.44      144.66      9.95 o 
   9   1   2     4405.62     4051.87    372.17 o 
  10   1   2     1016.82      856.58    107.96 o 
  11   1   2     3144.55     3054.33    292.90 o 
  12   1   2      161.73      150.83     16.59 o 
  13   1   2       35.92       35.49      3.90 o 
  14   1   2      599.90      656.22     78.74 o 
  15   1   2       10.20       17.96      5.11 o 
  16   1   2     1899.09     2141.64    255.44 o 
  17   1   2     2193.01     2516.67    253.78 o 
  18   1   2     1185.40     1440.57    166.30 o 
  19   1   2      654.78      776.79     59.49 o 
  20   1   2        1.48       -0.24      4.05 o 
 -21   2   2        1.15        3.22      4.38 o 
 -20   2   2       22.64       24.02      6.14 o 
 -19   2   2        6.53       10.22      4.94 o 
 -18   2   2       93.82      114.18     13.70 o 
 -17   2   2       55.89       58.14      5.56 o 
 -16   2   2      813.06      616.86     55.41 o 
 -15   2   2     1602.89     1265.67    173.07 o 
 -14   2   2      575.78      491.44     58.00 o 
 -13   2   2        8.55       10.07      2.84 o 
 -12   2   2      272.64      233.61     22.16 o 
 -11   2   2      569.82      555.33     56.08 o 
 -10   2   2       45.83       53.68      4.40 o 
  -9   2   2      253.46      279.65     22.53 o 
  -8   2   2       71.97      122.53     13.30 o 
  -7   2   2      121.94      136.88     11.19 o 
  -6   2   2     1499.48     1979.92    230.81 o 
  -5   2   2      276.00      309.23     38.43 o 
  -4   2   2      248.32      272.75     19.38 o 
  -3   2   2      541.40      538.07     53.31 o 
  -2   2   2       97.43      103.79      7.00 o 
  -1   2   2     2014.39     1814.06    106.38 o 
   0   2   2     2698.54     2347.90    148.38 o 
   1   2   2     2896.50     2441.61    278.52 o 
   2   2   2       33.46       28.23      6.04 o 
   3   2   2     3107.30     3131.17    186.14 o 
   4   2   2       22.20       25.89      2.20 o 
   5   2   2      464.69      523.95     39.80 o 
   6   2   2       83.68       67.65      5.74 o 
   7   2   2      914.25      861.66     68.40 o 
   8   2   2      780.83      744.19     77.75 o 
   9   2   2      192.50      180.46     15.36 o 
  10   2   2       77.23       73.13      7.31 o 
  11   2   2      478.89      418.56     40.58 o 
  12   2   2      554.80      514.61     37.39 o 
  13   2   2      432.53      395.41     44.75 o 
  14   2   2       86.32       80.49      9.50 o 
  15   2   2      581.59      498.81     70.25 o 
  16   2   2        8.67       13.29      4.95 o 
  17   2   2        8.76       13.03      6.39 o 
  18   2   2       76.78       85.55     27.10 o 
  19   2   2       11.19       12.06      5.07 o 
  20   2   2      137.95      179.46     41.72 o 
 -20   3   2       78.62       68.21     13.40 o 
 -19   3   2      584.67      538.10     69.32 o 
 -18   3   2      360.32      313.52     43.01 o 
 -17   3   2      264.84      222.49     30.18 o 
 -16   3   2      252.64      247.67     29.65 o 
 -15   3   2       42.83       37.61      4.82 o 
 -14   3   2        6.63        7.51      2.89 o 
 -13   3   2       23.27       22.97      3.92 o 
 -12   3   2       39.37       40.80      4.88 o 
 -11   3   2     1550.57     1459.59    158.86 o 
 -10   3   2      503.40      474.48     45.12 o 
  -9   3   2      573.71      526.03     49.74 o 
  -8   3   2       72.01       73.90      8.50 o 
  -7   3   2      419.75      508.21     41.24 o 
  -6   3   2       40.55       39.38      4.67 o 
  -5   3   2      542.64      484.53     34.04 o 
  -4   3   2       10.17       10.83      1.97 o 
  -3   3   2     2152.19     2254.80    154.94 o 
  -2   3   2     1589.73     1585.30     72.29 o 
  -1   3   2        4.02        6.39      2.15 o 
   0   3   2      233.92      190.97      7.32 o 
   1   3   2      476.79      405.48     36.94 o 
   2   3   2     3348.76     3540.78    179.34 o 
   3   3   2       25.37       32.57      2.58 o 
   4   3   2       42.04       52.87      2.79 o 
   5   3   2      265.05      263.75     22.78 o 
   6   3   2      520.06      569.67     49.21 o 
   7   3   2       27.01       28.92      3.80 o 
   8   3   2        9.22       11.47      3.04 o 
   9   3   2      256.17      246.90     26.15 o 
  10   3   2      731.86      681.92     64.98 o 
  11   3   2      648.36      574.79     65.25 o 
  12   3   2       10.31       11.05      3.20 o 
  13   3   2       18.15       18.00      3.74 o 
  14   3   2      334.95      297.61     19.42 o 
  15   3   2      742.88      675.56     76.35 o 
  16   3   2      131.44      120.89     20.02 o 
  17   3   2      336.11      371.15     93.87 o 
  18   3   2      205.47      219.42     58.79 o 
  19   3   2       18.43        8.11      4.51 o 
 -19   4   2       54.48       43.24      9.74 o 
 -18   4   2      456.35      435.72     91.46 o 
 -17   4   2      930.49      971.91    218.65 o 
 -16   4   2      546.28      542.80    122.00 o 
 -15   4   2     1176.57     1204.78    230.81 o 
 -14   4   2      228.61      229.45     44.18 o 
 -13   4   2      114.39      105.89     10.89 o 
 -12   4   2      169.00      153.74     19.15 o 
 -11   4   2       19.73       17.30      3.47 o 
 -10   4   2     2501.63     2373.65    211.76 o 
  -9   4   2      620.74      563.48     56.28 o 
  -8   4   2     3070.02     2823.21    513.42 o 
  -7   4   2     1026.89      888.75    160.91 o 
  -6   4   2      265.46      253.96     25.66 o 
  -5   4   2       38.79       44.67      3.07 o 
  -4   4   2      210.80      196.37     20.23 o 
  -3   4   2       27.10       30.27      3.16 o 
  -2   4   2     1998.44     1776.55     77.71 o 
  -1   4   2     1066.54      990.96     30.31 o 
   0   4   2     1505.23     1368.46     20.58 o 
   1   4   2      235.96      190.47      6.32 o 
   2   4   2       91.46       61.44     25.86 o 
   3   4   2       83.92       75.20      5.95 o 
   4   4   2      218.13      200.40     23.77 o 
   5   4   2     1136.55     1057.07    132.55 o 
   6   4   2     1479.81     1449.98    211.52 o 
   7   4   2     1414.39     1400.43    150.56 o 
   8   4   2      513.14      477.94     41.45 o 
   9   4   2     1434.63     1412.55    164.59 o 
  10   4   2       56.41       57.10      5.34 o 
  11   4   2       15.83       19.14      3.98 o 
  12   4   2      453.62      420.75     41.09 o 
  13   4   2      568.70      536.24     69.44 o 
  14   4   2      702.29      721.14     81.07 o 
  15   4   2      733.30      674.19     82.23 o 
  16   4   2      437.88      409.20     58.79 o 
  17   4   2       44.38       44.06      8.23 o 
 -16   5   2       30.83       46.28     10.96 o 
 -15   5   2      189.74      181.98     34.73 o 
 -14   5   2      432.57      455.57    102.44 o 
 -13   5   2      360.57      430.65     96.01 o 
 -12   5   2      577.16      608.82    135.45 o 
 -11   5   2      661.12      645.91    132.75 o 
 -10   5   2      568.88      544.34    111.05 o 
  -9   5   2      200.52      190.34     37.17 o 
  -8   5   2      349.45      330.68     55.18 o 
  -7   5   2       45.61       48.21      8.83 o 
  -6   5   2      508.40      475.73     63.15 o 
  -5   5   2      845.56      805.75     72.71 o 
  -4   5   2      525.27      485.61     50.95 o 
  -3   5   2     1575.96     1549.72     86.26 o 
  -2   5   2        6.45        3.47      2.21 o 
  -1   5   2        0.10        0.46      1.97 o 
   0   5   2      351.67      338.39     11.62 o 
   1   5   2      282.19      281.26      9.40 o 
   2   5   2     2786.07     2861.16    226.45 o 
   3   5   2      771.56      781.99     77.27 o 
   4   5   2     1379.01     1382.42    153.71 o 
   5   5   2      102.58      104.25     14.31 o 
   6   5   2        0.12        2.03      3.21 o 
   7   5   2        5.92       10.35      4.31 o 
   8   5   2     1645.18     1771.35    344.04 o 
   9   5   2     1274.62     1409.31    255.11 o 
  10   5   2     1866.29     2057.90    406.73 o 
  11   5   2      905.78      983.29    200.96 o 
  12   5   2      389.19      402.21     59.16 o 
  13   5   2      127.70      136.17     12.86 o 
  14   5   2        1.19        3.79      3.15 o 
  15   5   2      602.54      617.72     68.53 o 
 -13   6   2        1.37        3.41      4.05 o 
 -12   6   2       33.22       44.20      8.52 o 
 -11   6   2      213.59      241.51     65.50 o 
 -10   6   2      549.83      572.06    111.32 o 
  -9   6   2      827.47      871.95    194.17 o 
  -8   6   2      544.79      545.22     97.60 o 
  -7   6   2      498.51      525.89     73.50 o 
  -6   6   2       66.94       71.25      7.96 o 
  -5   6   2      335.76      294.24     40.84 o 
  -4   6   2      613.10      605.81     57.36 o 
  -3   6   2     1327.95     1228.65     36.10 o 
  -2   6   2     1173.99     1325.23    102.43 o 
  -1   6   2     1291.29     1359.91     30.17 o 
   0   6   2     1093.00     1129.05     23.97 o 
   1   6   2      756.10      783.98     29.31 o 
   2   6   2      761.20      702.17     28.09 o 
   3   6   2        2.04       -3.08      3.64 o 
   4   6   2     1033.20     1098.33    119.48 o 
   5   6   2      197.39      224.55     35.03 o 
   6   6   2      617.83      695.54    106.17 o 
   7   6   2      303.98      309.33     29.09 o 
   8   6   2      656.67      700.20     95.71 o 
   9   6   2      104.26      126.87     34.11 o 
  10   6   2        1.64        3.55      4.83 o 
  11   6   2      105.52      135.17     21.62 o 
  12   6   2       74.03       85.73     12.48 o 
  -8   7   2        0.01        0.91      4.31 o 
  -7   7   2       35.64       40.08     13.70 o 
  -6   7   2       45.88       51.91      7.71 o 
  -5   7   2       45.89       52.89      7.71 o 
  -4   7   2      231.86      277.13     17.37 o 
  -3   7   2       10.27       15.07      4.95 o 
   0   7   2       15.19       19.48      7.31 o 
   1   7   2       88.45       78.56     12.18 o 
   2   7   2       56.78       82.31      8.61 o 
   3   7   2      243.67      254.05     13.57 o 
   4   7   2       34.07       31.05      9.13 o 
   5   7   2        5.71        8.52      7.31 o 
   6   7   2       17.62       21.92      9.13 o 
   7   7   2      144.37      167.51     17.66 o 
 -22   1   3      131.92      166.06     21.93 o 
 -21   1   3        0.65        0.15      4.24 o 
 -20   1   3       36.53       43.07      7.09 o 
 -19   1   3      531.92      604.59     19.16 o 
 -18   1   3     1293.17     1463.30     28.51 o 
 -17   1   3     1681.21     1722.25    197.47 o 
 -16   1   3      349.23      424.30     45.72 o 
 -15   1   3     2383.89     2336.30    247.16 o 
 -14   1   3       19.46       25.67      6.05 o 
 -13   1   3      194.73      177.44     14.16 o 
 -12   1   3       30.39       34.71      2.83 o 
 -11   1   3      330.31      279.61     17.35 o 
 -10   1   3      614.04      495.05     34.23 o 
  -9   1   3     6681.79     7340.06    604.79 o 
  -8   1   3     1521.98     1540.64    128.33 o 
  -7   1   3      153.82      308.10     29.80 o 
  -6   1   3       79.32       74.60      5.81 o 
  -5   1   3       82.89       85.12      6.54 o 
  -4   1   3      211.18      246.09     16.16 o 
  -3   1   3      147.32      112.47      8.72 o 
  -2   1   3     1601.43     1733.16    121.40 o 
  -1   1   3    33257.28    44079.64   3525.98 o 
   0   1   3      864.63      964.21     36.35 o 
   1   1   3     3233.73     3132.54     75.41 o 
   2   1   3     4397.50     4647.91    187.97 o 
   3   1   3     1661.84     1805.42    106.49 o 
   4   1   3      437.97      504.54     33.43 o 
   5   1   3     1540.16     1833.53    106.67 o 
   6   1   3     2291.78     2475.18    118.63 o 
   7   1   3     6537.34     7379.29    364.51 o 
   8   1   3     2617.50     2480.90    176.79 o 
   9   1   3     1628.83     1576.77    155.27 o 
  10   1   3       38.60       35.78      5.20 o 
  11   1   3       47.18       42.60      8.18 o 
  12   1   3      607.00      573.30     59.86 o 
  13   1   3      108.48      114.26      8.53 o 
  14   1   3     1620.77     1760.53    226.48 o 
  15   1   3       61.78       73.70     17.36 o 
  16   1   3      181.94      164.08     41.73 o 
  17   1   3      234.07      271.90     40.52 o 
  18   1   3      333.93      369.89     37.79 o 
  19   1   3      680.96      782.06    100.08 o 
  20   1   3      171.25      197.65     24.06 o 
 -21   2   3      505.77      599.87     52.75 o 
 -20   2   3     1267.93     1416.91    149.19 o 
 -19   2   3     1467.14     1472.30    138.00 o 
 -18   2   3      774.78      700.05     60.67 o 
 -17   2   3       20.63       32.03      4.56 o 
 -16   2   3      611.95      536.00     63.47 o 
 -15   2   3     1600.53     1401.23    181.76 o 
 -14   2   3      453.68      384.81     39.08 o 
 -13   2   3     4288.83     3986.91    467.28 o 
 -12   2   3     3720.98     3522.82    333.64 o 
 -11   2   3     2945.90     3068.91    273.59 o 
 -10   2   3      230.62      225.53     12.77 o 
  -9   2   3       43.86       52.59      7.45 o 
  -8   2   3     1580.18     1717.24    257.33 o 
  -7   2   3     3260.98     3569.22    304.45 o 
  -6   2   3     4830.14     5060.27    448.11 o 
  -5   2   3     5533.07     5659.21    466.38 o 
  -4   2   3     3540.23     3536.39    452.90 o 
  -3   2   3     6951.19     7109.47    821.53 o 
  -2   2   3      157.73      111.83     10.86 o 
  -1   2   3       55.44       68.84      3.60 o 
   0   2   3      723.88      641.50     36.02 o 
   1   2   3     2534.42     2247.09    128.16 o 
   2   2   3     8708.75     8465.52    445.86 o 
   3   2   3      866.64      688.83     47.51 o 
   4   2   3      693.41      563.55     37.36 o 
   5   2   3      289.88      274.68     18.49 o 
   6   2   3      637.39      803.43     63.22 o 
   7   2   3     5747.61     5969.63    441.88 o 
   8   2   3     2705.96     2450.18    183.42 o 
   9   2   3     6649.32     6215.99    459.79 o 
  10   2   3     4217.55     4099.74    346.11 o 
  11   2   3     1813.66     1845.84    183.56 o 
  12   2   3        1.83        1.07      2.47 o 
  13   2   3       22.35       27.60      4.10 o 
  14   2   3      182.71      165.49     15.02 o 
  15   2   3     2350.07     2472.13    437.97 o 
  16   2   3     3173.75     3307.73    749.78 o 
  17   2   3     1793.25     1975.01    412.31 o 
  18   2   3      947.18     1038.71    242.48 o 
  19   2   3      566.35      634.44    138.77 o 
 -20   3   3       57.76       66.25      8.48 o 
 -19   3   3      114.12      124.16     14.62 o 
 -18   3   3      878.73      859.90    133.74 o 
 -17   3   3     1713.04     1674.53    296.81 o 
 -16   3   3     2422.16     2141.73    270.66 o 
 -15   3   3      833.06      792.68     83.61 o 
 -14   3   3     1116.76     1029.58     95.49 o 
 -13   3   3       38.82       39.08      4.46 o 
 -12   3   3      370.77      350.31     41.91 o 
 -11   3   3      619.58      597.95     61.85 o 
 -10   3   3     8768.70     7827.07    899.35 o 
  -9   3   3     6439.00     7362.76   1277.89 o 
  -8   3   3     4362.95     4937.31    522.95 o 
  -7   3   3     1458.57     1433.61    127.22 o 
  -6   3   3     1862.19     2113.76    213.58 o 
  -5   3   3      839.92      849.11    103.51 o 
  -4   3   3     1867.01     1743.57    183.79 o 
  -3   3   3     7152.51     7119.99    675.46 o 
  -2   3   3     6183.60     5648.65    456.73 o 
  -1   3   3     9915.24     9301.65    550.17 o 
   0   3   3     5913.92     5760.87    203.86 o 
   1   3   3      228.81      153.91      9.11 o 
   2   3   3        8.10       12.61      1.77 o 
   3   3   3      147.21      102.36      8.47 o 
   4   3   3     3901.69     3781.16    244.93 o 
   5   3   3     2918.44     2934.34    225.47 o 
   6   3   3     2099.31     1841.22    249.67 o 
   7   3   3     2809.19     2785.28    240.46 o 
   8   3   3      840.08      828.17     61.19 o 
   9   3   3       33.83       34.58      5.14 o 
  10   3   3      623.56      570.89     44.48 o 
  11   3   3       47.44       50.36      6.56 o 
  12   3   3     1584.43     1502.39    122.31 o 
  13   3   3      937.11      853.15     89.61 o 
  14   3   3      219.48      233.06     30.09 o 
  15   3   3       80.60       87.41     13.57 o 
  16   3   3       89.60       84.37      7.92 o 
  17   3   3      214.98      226.59     64.89 o 
  18   3   3      352.14      330.15     97.83 o 
 -19   4   3       60.71       48.49      8.05 o 
 -18   4   3      338.02      349.34     57.60 o 
 -17   4   3      282.97      271.47     39.31 o 
 -16   4   3       70.69       69.31     11.27 o 
 -15   4   3       37.79       41.37      7.02 o 
 -14   4   3       75.26       80.83     18.58 o 
 -13   4   3      223.68      244.70     51.49 o 
 -12   4   3      806.48      713.84    141.71 o 
 -11   4   3       70.68       60.69      8.22 o 
 -10   4   3       35.00       46.08     11.87 o 
  -9   4   3      473.97      412.36     64.37 o 
  -8   4   3      372.06      325.79     40.86 o 
  -7   4   3      403.05      383.45     50.41 o 
  -6   4   3      693.02      685.14     62.87 o 
  -5   4   3      512.48      484.68     46.61 o 
  -4   4   3      490.74      461.98     36.56 o 
  -3   4   3       59.30       72.21      4.44 o 
  -2   4   3      276.23      223.33     11.17 o 
  -1   4   3     1419.16     1292.89     50.47 o 
   0   4   3     1467.90     1304.96     38.09 o 
   1   4   3     2483.98     2318.69    128.23 o 
   2   4   3     2475.71     2291.64    164.52 o 
   3   4   3      131.69      130.90     21.32 o 
   4   4   3      804.42      772.74    103.60 o 
   5   4   3       21.73       18.72      5.78 o 
   6   4   3     1338.95     1392.05    232.47 o 
   7   4   3      312.87      299.44     36.95 o 
   8   4   3     1358.76     1377.51    155.23 o 
   9   4   3      558.86      527.63     64.67 o 
  10   4   3      159.26      155.44     21.42 o 
  11   4   3      601.81      599.26     68.90 o 
  12   4   3       70.82       75.49     14.78 o 
  13   4   3       77.95       66.77     11.43 o 
  14   4   3      101.14      109.78     23.45 o 
  15   4   3      115.91      120.04     12.50 o 
  16   4   3      135.61      133.23     20.78 o 
  17   4   3       22.44       21.02      6.82 o 
 -16   5   3       10.59        9.39      5.40 o 
 -15   5   3      146.52      163.85     39.90 o 
 -14   5   3        4.09        3.54      4.51 o 
 -13   5   3       99.02      111.64     21.62 o 
 -12   5   3       10.65       17.97      5.27 o 
 -11   5   3      184.81      171.38     34.12 o 
 -10   5   3      561.71      505.05    103.42 o 
  -9   5   3        1.01       -0.49      3.04 o 
  -8   5   3       56.50       52.44     17.36 o 
  -7   5   3       36.48       33.29      5.55 o 
  -6   5   3       42.85       46.22      9.13 o 
  -5   5   3      363.21      374.65     61.28 o 
  -4   5   3        4.77        7.25      2.51 o 
  -3   5   3      170.40      158.71      7.54 o 
  -2   5   3      562.87      542.45     30.67 o 
  -1   5   3        8.78        8.10      2.51 o 
   0   5   3      152.61      157.73      5.82 o 
   1   5   3       67.02       71.81      4.21 o 
   2   5   3       61.37       62.14      6.23 o 
   3   5   3       60.44       72.13      7.92 o 
   4   5   3      472.78      468.29     64.05 o 
   5   5   3      156.20      154.53     20.71 o 
   6   5   3      123.26      126.75     17.36 o 
   7   5   3       63.94       85.40     23.75 o 
   8   5   3        3.21        4.00      4.38 o 
   9   5   3       68.72       80.83     24.66 o 
  10   5   3       98.70      100.56     17.39 o 
  11   5   3       21.52       19.31      5.98 o 
  12   5   3        4.59        5.88      3.92 o 
  13   5   3        0.10       -1.26      3.06 o 
  14   5   3       55.66       46.42      8.50 o 
 -13   6   3      168.96      206.04     52.39 o 
 -12   6   3      543.42      584.09    111.92 o 
 -11   6   3      398.75      432.71     82.91 o 
 -10   6   3      108.97      109.19     23.45 o 
  -9   6   3       26.01       28.96      9.44 o 
  -8   6   3       34.91       37.27      8.83 o 
  -7   6   3      760.91      732.48    103.18 o 
  -6   6   3      524.04      510.40     63.44 o 
  -5   6   3      253.44      256.42     38.39 o 
  -4   6   3      511.77      466.65     22.57 o 
  -3   6   3      405.22      381.67     45.73 o 
  -2   6   3       42.97       43.05      5.98 o 
  -1   6   3       88.15       84.05      6.16 o 
   0   6   3      334.98      361.53     15.55 o 
   1   6   3      433.13      456.14     16.17 o 
   2   6   3      959.90      993.56     23.75 o 
   3   6   3       17.87       31.02      6.23 o 
   4   6   3       71.75       73.69     11.57 o 
   5   6   3       13.28       19.48      7.92 o 
   6   6   3      138.64      118.17     14.01 o 
   7   6   3      228.75      220.58     18.28 o 
   8   6   3      346.71      337.09     22.55 o 
   9   6   3      308.83      277.31     21.33 o 
  10   6   3      427.51      401.79     25.00 o 
  11   6   3        3.31       10.35      7.31 o 
  -8   7   3      410.27      447.93     92.36 o 
  -7   7   3      438.26      494.00     78.04 o 
  -6   7   3       71.79       82.20     13.70 o 
  -5   7   3       27.78       28.13      6.29 o 
  -4   7   3      304.46      331.86     35.96 o 
  -1   7   3      630.86      769.97     31.12 o 
   0   7   3      545.12      650.20     29.28 o 
   1   7   3       69.85       87.09     12.79 o 
   2   7   3       11.40       14.66      5.37 o 
   3   7   3       63.41       74.15      9.01 o 
   4   7   3      327.19      344.40     16.16 o 
   5   7   3      370.06      405.99     17.88 o 
   6   7   3      377.97      374.26     17.45 o 
 -22   0   4       15.70        7.92      6.70 o 
 -21   0   4      252.88      345.51     21.94 o 
 -20   0   4      297.46      413.84     23.16 o 
 -19   0   4     1161.93     1497.38     41.58 o 
 -18   0   4     2908.17     3616.52     63.40 o 
 -17   0   4     1793.74     2211.86     47.22 o 
 -16   0   4     1024.66     1006.87    219.22 o 
 -15   0   4      345.90      320.10     67.69 o 
 -14   0   4      136.62      139.83     21.32 o 
 -13   0   4      844.96      809.53    152.86 o 
 -12   0   4     4278.08     4294.50    491.43 o 
 -11   0   4     9410.55     9733.53    663.03 o 
 -10   0   4     6545.70     6658.05    454.00 o 
  -9   0   4     8694.18     9416.08    373.43 o 
  -8   0   4     7399.95     8777.30    140.29 o 
  -7   0   4      511.85      591.43     13.76 o 
  -6   0   4     1140.97     1286.35     22.15 o 
  -5   0   4    12076.42    17588.79    121.54 o 
  -4   0   4     5247.44     5894.93    857.84 o 
  -3   0   4     7281.04     9520.53    276.49 o 
  -2   0   4    22969.55    35602.34   1161.79 o 
  -1   0   4   109774.23   129381.60    735.19 o 
   0   0   4    11416.79    17068.02   1198.92 o 
   1   0   4     2489.62     3080.78    121.17 o 
   2   0   4      160.99      205.66      5.64 o 
   3   0   4       10.12       15.40      1.82 o 
   4   0   4     3435.22     3559.96    290.31 o 
   5   0   4     3843.36     3449.96    302.70 o 
   6   0   4     5268.05     5539.26    420.26 o 
   7   0   4     3255.25     3367.37    317.90 o 
   8   0   4      945.32      884.06    149.95 o 
   9   0   4       19.69       23.46      2.47 o 
  10   0   4      541.67      456.29     72.65 o 
  11   0   4      222.33      194.74     25.90 o 
  12   0   4     6339.93     7387.70     88.90 o 
  13   0   4       59.57       56.03      9.14 o 
  14   0   4        7.67       15.22      6.70 o 
  15   0   4      354.17      433.48     23.17 o 
  16   0   4        7.92        6.09      7.31 o 
  17   0   4     1562.99     1646.20     47.14 o 
  18   0   4      736.67      819.11     34.18 o 
  19   0   4      693.17      804.89     35.39 o 
 -22   1   4      247.42      284.87     20.72 o 
 -21   1   4      695.72      829.65     23.51 o 
 -20   1   4      515.55      613.81     19.59 o 
 -19   1   4      382.87      432.37     16.13 o 
 -18   1   4      840.54      867.91     21.58 o 
 -17   1   4      405.10      343.40     42.67 o 
 -16   1   4     1163.28     1161.75    109.31 o 
 -15   1   4      996.27     1003.71    112.23 o 
 -14   1   4       30.72       36.89      3.22 o 
 -13   1   4     7978.72     8171.54    621.66 o 
 -12   1   4      186.09      164.55      6.33 o 
 -11   1   4      620.39      588.51     37.62 o 
 -10   1   4      186.19      173.12      9.32 o 
  -9   1   4        1.69        2.83      1.20 o 
  -8   1   4     5338.33     5913.24    484.33 o 
  -7   1   4      657.67      527.99     45.10 o 
  -6   1   4     1481.68     1434.68    111.23 o 
  -5   1   4     5118.56     5828.06    440.75 o 
  -4   1   4       17.86       37.42      2.64 o 
  -3   1   4      938.98     1239.68     92.79 o 
  -2   1   4     3490.41     4466.45    176.03 o 
  -1   1   4     2923.43     3808.51     83.52 o 
   0   1   4    27961.93    38402.44    939.42 o 
   1   1   4     9200.74    10427.43    411.37 o 
   2   1   4     2245.09     2276.82    111.29 o 
   3   1   4      211.68      171.87      8.48 o 
   4   1   4     1270.05     1341.40     75.94 o 
   5   1   4     1092.76     1296.14     75.89 o 
   6   1   4      113.78       99.06      5.59 o 
   7   1   4     5321.32     5725.32    291.78 o 
   8   1   4     7351.00     7488.93    481.34 o 
   9   1   4     3616.75     3281.71    305.87 o 
  10   1   4     2268.97     2101.00    188.24 o 
  11   1   4      536.78      505.21     46.71 o 
  12   1   4      200.86      193.61     23.88 o 
  13   1   4        0.98        1.40      2.51 o 
  14   1   4      576.63      606.54     68.04 o 
  15   1   4     1013.72     1107.61    150.35 o 
  16   1   4      610.61      669.01    115.94 o 
  17   1   4      852.78      940.79    119.69 o 
  18   1   4      258.24      296.61     44.48 o 
  19   1   4       67.20       93.25     17.36 o 
 -21   2   4        1.17        1.22      6.70 o 
 -20   2   4       53.54       68.20     12.79 o 
 -19   2   4      122.59      108.47     13.70 o 
 -18   2   4      143.28      112.80     13.23 o 
 -17   2   4       31.71       33.96      8.00 o 
 -16   2   4       60.74       53.26      9.25 o 
 -15   2   4      248.60      222.41     25.42 o 
 -14   2   4       70.34       66.51      6.20 o 
 -13   2   4        1.40        5.46      2.47 o 
 -12   2   4      115.45      109.35      6.42 o 
 -11   2   4      101.78      124.84     13.22 o 
 -10   2   4      115.54      108.66      6.83 o 
  -9   2   4      128.47      115.48     10.47 o 
  -8   2   4      758.41      815.95     69.05 o 
  -7   2   4      477.26      551.48     51.06 o 
  -6   2   4      947.34     1117.01    101.10 o 
  -5   2   4       35.44       49.53      2.15 o 
  -4   2   4      101.65      113.35     13.35 o 
  -3   2   4        3.25        4.67      1.41 o 
  -2   2   4      621.04      626.62     36.65 o 
  -1   2   4        1.33        4.32      0.89 o 
   0   2   4      859.95      985.31     57.25 o 
   1   2   4       64.07       47.13      2.26 o 
   2   2   4       13.05       12.86      1.41 o 
   3   2   4       82.06       92.09      2.81 o 
   4   2   4      637.17      583.82     21.11 o 
   5   2   4      274.75      235.63      9.49 o 
   6   2   4      356.07      317.51     16.73 o 
   7   2   4      399.12      361.81     30.93 o 
   8   2   4      222.35      225.52     13.94 o 
   9   2   4       43.73       50.86      4.81 o 
  10   2   4        2.66        4.23      2.68 o 
  11   2   4        1.05        1.67      2.47 o 
  12   2   4     1270.69     1233.73    153.44 o 
  13   2   4       19.96       16.13      3.74 o 
  14   2   4      208.12      226.70     48.14 o 
  15   2   4       33.52       45.04     12.48 o 
  16   2   4       34.03       40.66     10.96 o 
  17   2   4       85.63       94.85     31.97 o 
  18   2   4        9.02        7.00      4.95 o 
  19   2   4      119.92      201.00     18.88 o 
 -20   3   4      120.25      122.49     20.10 o 
 -19   3   4       99.83      105.48     14.62 o 
 -18   3   4       70.20       72.05      8.48 o 
 -17   3   4      154.23      149.72     30.76 o 
 -16   3   4      318.80      284.01     53.03 o 
 -15   3   4      218.79      232.12     39.91 o 
 -14   3   4      361.91      350.62     47.26 o 
 -13   3   4      161.49      134.77     29.55 o 
 -12   3   4      466.24      436.59     82.06 o 
 -11   3   4       26.41       25.68      3.26 o 
 -10   3   4       76.80       81.32     10.73 o 
  -9   3   4       86.61       72.91      7.41 o 
  -8   3   4     1527.07     1785.89    178.77 o 
  -7   3   4       17.02       18.29      2.32 o 
  -6   3   4       12.48       11.12      2.21 o 
  -5   3   4       25.09       27.38      2.81 o 
  -4   3   4       73.21       68.90      6.30 o 
  -3   3   4       31.76       29.91      3.72 o 
  -2   3   4       63.39       53.68      4.43 o 
  -1   3   4     1330.68     1244.07     65.68 o 
   0   3   4      235.17      222.62      8.52 o 
   1   3   4     1896.54     1778.14    168.17 o 
   2   3   4       87.55       82.37      6.72 o 
   3   3   4      126.18      105.75      7.40 o 
   4   3   4       15.99       23.11      2.57 o 
   5   3   4       65.35       64.28      8.40 o 
   6   3   4       33.91       32.45      3.62 o 
   7   3   4      809.65      755.03     60.63 o 
   8   3   4      464.76      427.52     40.08 o 
   9   3   4     2810.34     2735.23    264.18 o 
  10   3   4       52.85       59.00      8.74 o 
  11   3   4       23.93       28.99      4.42 o 
  12   3   4       53.93       48.18      5.34 o 
  13   3   4      520.47      463.57     59.94 o 
  14   3   4       12.15       12.88      3.84 o 
  15   3   4       88.09       89.65     20.99 o 
  16   3   4      204.43      210.24     58.19 o 
  17   3   4       32.45       45.00     12.18 o 
  18   3   4       30.69       44.17      7.89 o 
 -19   4   4      321.91      334.17     49.06 o 
 -18   4   4      265.38      288.87     62.77 o 
 -17   4   4      518.66      532.58     93.62 o 
 -16   4   4      552.30      569.44    121.39 o 
 -15   4   4       84.07       79.62     13.09 o 
 -14   4   4      441.57      422.20     91.78 o 
 -13   4   4      379.31      348.55     56.71 o 
 -12   4   4       67.25       68.75     14.31 o 
 -11   4   4      368.71      326.70     57.01 o 
 -10   4   4     5572.35     5247.43    980.85 o 
  -9   4   4      585.62      492.96     74.17 o 
  -8   4   4      463.78      495.23     85.67 o 
  -7   4   4       50.29       55.67      8.98 o 
  -6   4   4        8.74        5.45      2.21 o 
  -5   4   4      447.64      421.06     52.05 o 
  -4   4   4      184.93      165.84     15.06 o 
  -3   4   4     3129.92     2956.56    273.69 o 
  -2   4   4     5652.73     5377.11    325.24 o 
  -1   4   4     1064.66      897.01     33.13 o 
   0   4   4     2324.62     2268.39    121.98 o 
   1   4   4      574.09      340.22    125.73 o 
   2   4   4      172.83      163.80      7.09 o 
   3   4   4      598.79      610.12     54.14 o 
   4   4   4      872.95      904.53    101.53 o 
   5   4   4      297.38      281.31     38.71 o 
   6   4   4     1889.95     1918.38    359.15 o 
   7   4   4     1778.68     1802.23    208.90 o 
   8   4   4      470.94      448.82     57.76 o 
   9   4   4      468.35      463.26     49.24 o 
  10   4   4        2.80        4.36      3.42 o 
  11   4   4      612.13      598.55     68.59 o 
  12   4   4      317.96      351.16     49.87 o 
  13   4   4      583.46      571.95     74.84 o 
  14   4   4      231.59      238.96     34.49 o 
  15   4   4       96.60      111.50     25.13 o 
  16   4   4       54.39       67.13     13.81 o 
 -16   5   4       29.79       40.28     11.57 o 
 -15   5   4      149.62      164.70     29.85 o 
 -14   5   4      841.03      835.98    169.13 o 
 -13   5   4      232.99      258.55     37.17 o 
 -12   5   4      444.41      397.03     82.02 o 
 -11   5   4       85.71       79.41     19.79 o 
 -10   5   4      109.81      114.31     24.06 o 
  -9   5   4      150.13      124.30     17.36 o 
  -8   5   4      576.14      516.15     89.40 o 
  -7   5   4     1454.28     1263.10    230.88 o 
  -6   5   4      369.92      371.15     42.30 o 
  -5   5   4      438.30      422.81     93.63 o 
  -4   5   4     1607.67     1689.11    153.90 o 
  -3   5   4       10.27        9.79      2.87 o 
  -2   5   4      108.59      104.33      5.85 o 
  -1   5   4     1008.84      949.65     45.53 o 
   0   5   4      718.32      665.02     19.01 o 
   1   5   4     2192.14     2198.75     55.30 o 
   2   5   4     1764.49     1711.51     29.05 o 
   3   5   4      391.80      349.08     13.42 o 
   4   5   4      679.17      571.77     17.48 o 
   5   5   4        0.64        1.56      2.64 o 
   6   5   4      982.83     1084.24    176.63 o 
   7   5   4      515.12      561.92    105.54 o 
   8   5   4      801.18      870.62    186.55 o 
   9   5   4     2603.48     2936.66    578.29 o 
  10   5   4      942.56     1036.57    227.85 o 
  11   5   4      112.44      143.07     31.37 o 
  12   5   4       31.88       40.46      5.80 o 
  13   5   4        2.90        5.48      3.42 o 
  14   5   4      346.98      381.00     43.40 o 
 -13   6   4        0.12       -1.11      3.49 o 
 -12   6   4       64.20       69.71     19.49 o 
 -11   6   4      786.95      776.77    162.07 o 
 -10   6   4      585.63      582.98    114.39 o 
  -9   6   4      493.81      477.06     74.10 o 
  -8   6   4      465.00      464.37    100.01 o 
  -7   6   4      671.38      638.78     98.87 o 
  -6   6   4       23.28       21.08      5.55 o 
  -5   6   4      180.06      146.22     13.40 o 
  -4   6   4      226.13      246.36     42.35 o 
  -3   6   4      546.79      541.68     83.58 o 
  -2   6   4      499.85      551.84     29.09 o 
  -1   6   4       62.27       79.89      7.75 o 
   0   6   4      101.03      109.59      8.82 o 
   1   6   4       41.88       42.44      6.66 o 
   2   6   4       28.59       30.75      6.46 o 
   3   6   4      721.33      703.10     20.93 o 
   4   6   4      378.58      341.81     21.03 o 
   5   6   4      226.73      235.76     13.14 o 
   6   6   4      136.17      144.72     10.77 o 
   7   6   4      123.98      134.27     18.27 o 
   8   6   4        2.07        4.10      4.68 o 
   9   6   4        3.68        4.26      4.31 o 
  10   6   4      190.56      160.70     11.61 o 
  -7   7   4       53.58       63.08     17.05 o 
  -6   7   4       36.77       51.20     10.05 o 
  -5   7   4       53.18       43.22      7.45 o 
  -1   7   4      102.07      155.92     15.84 o 
   0   7   4        0.60        3.04      6.70 o 
   1   7   4       21.19       31.15      6.42 o 
   2   7   4       16.79       11.25      4.94 o 
   3   7   4       57.68       63.61      8.39 o 
   4   7   4       32.38       36.78      7.09 o 
   5   7   4       20.96       20.58      6.23 o 
 -22   1   5      163.78      230.27     19.49 o 
 -21   1   5       47.14       74.90     12.18 o 
 -20   1   5      286.51      322.08     17.37 o 
 -19   1   5       22.60       22.60      5.71 o 
 -18   1   5      100.16      104.34     14.46 o 
 -17   1   5      165.53      180.94     20.25 o 
 -16   1   5      403.72      389.46     36.42 o 
 -15   1   5     1034.08      999.10     94.47 o 
 -14   1   5       20.70       22.91      2.91 o 
 -13   1   5      325.15      339.67     22.97 o 
 -12   1   5      434.86      425.10     19.70 o 
 -11   1   5      438.78      419.95     39.12 o 
 -10   1   5     1625.19     1693.60     94.40 o 
  -9   1   5     1342.13     1426.44     88.71 o 
  -8   1   5     2949.17     3187.55    235.24 o 
  -7   1   5      378.38      384.05     31.19 o 
  -6   1   5     1819.35     2125.85    187.40 o 
  -5   1   5     1179.48     1537.92    157.49 o 
  -4   1   5        8.32        8.55      1.76 o 
  -3   1   5     3449.31     4277.01    219.01 o 
  -2   1   5     1860.57     2150.83     64.23 o 
  -1   1   5    11983.94    16351.16    365.14 o 
   0   1   5      602.63      684.13     23.21 o 
   1   1   5     1039.89     1329.59     48.80 o 
   2   1   5      107.17       92.71      3.00 o 
   3   1   5       79.89       67.61      2.48 o 
   4   1   5      999.94      962.49     44.74 o 
   5   1   5     3893.13     4317.75    195.15 o 
   6   1   5     3769.40     4220.43    179.99 o 
   7   1   5      276.28      246.14     12.40 o 
   8   1   5      214.44      232.01     11.70 o 
   9   1   5       71.20       70.00      3.98 o 
  10   1   5     2030.37     1904.23    131.13 o 
  11   1   5     1290.27     1228.20    136.43 o 
  12   1   5     2125.06     2085.19    205.08 o 
  13   1   5     1459.65     1571.51    187.71 o 
  14   1   5        1.38        4.55      4.07 o 
  15   1   5      346.68      328.50     50.60 o 
  16   1   5       32.65       52.54      7.89 o 
  17   1   5      288.76      328.67     51.50 o 
  18   1   5      758.09      852.78     77.82 o 
 -21   2   5      532.95      625.76     30.50 o 
 -20   2   5      796.02      760.24    116.60 o 
 -19   2   5      444.07      391.76     71.04 o 
 -18   2   5      179.45      151.02     26.50 o 
 -17   2   5       85.80       65.43     11.88 o 
 -16   2   5        7.97        6.35      3.94 o 
 -15   2   5      201.29      216.23     34.12 o 
 -14   2   5       47.24       39.87      3.95 o 
 -13   2   5      827.81      726.42    125.90 o 
 -12   2   5      261.57      236.67     21.73 o 
 -11   2   5      603.56      621.71     55.36 o 
 -10   2   5        4.76        4.68      1.67 o 
  -9   2   5       12.18       12.69      1.73 o 
  -8   2   5     3165.06     3704.77    294.06 o 
  -7   2   5       27.28       20.92      1.63 o 
  -6   2   5     1201.50     1117.24    125.51 o 
  -5   2   5     2553.03     2873.11    355.67 o 
  -4   2   5       30.69       27.70      2.68 o 
  -3   2   5      224.09      202.56     18.23 o 
  -2   2   5      798.60      649.11     59.48 o 
  -1   2   5     5595.29     5424.71    488.94 o 
   0   2   5    17055.54    17368.90   1110.22 o 
   1   2   5    10775.08     9604.84   1089.30 o 
   2   2   5     6775.04     5896.28    227.34 o 
   3   2   5     3185.54     2794.58    109.90 o 
   4   2   5      815.67      729.77     23.09 o 
   5   2   5      558.04      506.61     24.58 o 
   6   2   5     1178.87      996.10     68.11 o 
   7   2   5     4236.86     3757.93    294.47 o 
   8   2   5    10720.52    10235.58    803.85 o 
   9   2   5     6076.29     5778.88    411.65 o 
  10   2   5      729.66      658.57     53.60 o 
  11   2   5      454.27      385.94     34.37 o 
  12   2   5       37.78       33.88      4.33 o 
  13   2   5       79.15       80.05      7.46 o 
  14   2   5     1201.82     1161.80    152.18 o 
  15   2   5     1254.19     1377.05    340.64 o 
  16   2   5     1680.57     1776.49    419.16 o 
  17   2   5      664.00      740.09    151.63 o 
  18   2   5       29.04       34.79     17.66 o 
 -20   3   5      525.43      523.31    105.51 o 
 -19   3   5      976.89      953.69    151.79 o 
 -18   3   5      894.54      834.00    151.16 o 
 -17   3   5     1841.21     1739.71    326.35 o 
 -16   3   5      602.60      643.45     94.28 o 
 -15   3   5      595.87      556.13    119.00 o 
 -14   3   5       26.40       23.33      5.17 o 
 -13   3   5      296.11      257.69     53.04 o 
 -12   3   5     2158.58     2047.77    388.41 o 
 -11   3   5     2487.47     2222.83    369.44 o 
 -10   3   5     4280.95     4670.99    729.98 o 
  -9   3   5     3296.04     3774.36    474.03 o 
  -8   3   5     2158.57     2474.21    319.42 o 
  -7   3   5       43.61       48.57      5.27 o 
  -6   3   5      431.57      488.65     64.20 o 
  -5   3   5      849.38      853.07    113.28 o 
  -4   3   5     1372.42     1315.40    177.70 o 
  -3   3   5     6211.65     6096.61    507.03 o 
  -2   3   5     5337.84     5482.56    438.96 o 
  -1   3   5      293.08      225.15     13.79 o 
   0   3   5      960.79      917.58     56.38 o 
   1   3   5      256.20      255.82     15.85 o 
   2   3   5      475.33      398.09     25.13 o 
   3   3   5      976.05      875.64     54.53 o 
   4   3   5     2681.58     2506.83    126.19 o 
   5   3   5     1099.83      976.79     41.88 o 
   6   3   5      781.89      686.29     39.96 o 
   7   3   5      155.97      137.83      7.34 o 
   8   3   5        0.00        5.16      3.86 o 
   9   3   5     1068.48      948.64     76.28 o 
  10   3   5      116.86      116.36     11.52 o 
  11   3   5     1875.51     1707.20    148.18 o 
  12   3   5      596.89      568.74     56.72 o 
  13   3   5      110.47      109.00     15.38 o 
  14   3   5      472.83      423.72     40.10 o 
  15   3   5        6.78       11.51      5.15 o 
  16   3   5      155.76      151.82     21.86 o 
  17   3   5      368.12      407.68     97.53 o 
 -19   4   5       68.49       64.62      8.92 o 
 -18   4   5      170.87      183.74     36.55 o 
 -17   4   5       90.21       85.93     11.57 o 
 -16   4   5      223.75      233.28     48.44 o 
 -15   4   5      692.10      669.19    138.86 o 
 -14   4   5     1020.28      977.21    154.62 o 
 -13   4   5      513.64      499.35     85.71 o 
 -12   4   5       44.70       36.05      6.23 o 
 -11   4   5      178.69      162.53     30.46 o 
 -10   4   5       28.77       20.70      4.83 o 
  -9   4   5     1551.17     1724.31    316.71 o 
  -8   4   5      581.02      614.48     94.05 o 
  -7   4   5     1852.20     2006.38    251.32 o 
  -6   4   5      383.03      368.23     56.40 o 
  -5   4   5      862.83      848.13     97.79 o 
  -4   4   5       50.82       37.59      3.74 o 
  -3   4   5      190.88      149.29     20.40 o 
  -2   4   5      364.69      340.17     28.07 o 
  -1   4   5      538.09      484.00     33.11 o 
   0   4   5      688.81      605.57     24.58 o 
   1   4   5        6.25        4.38      1.55 o 
   2   4   5      576.14      537.54     23.81 o 
   3   4   5       46.41       48.98      6.38 o 
   4   4   5      180.13      188.12     24.09 o 
   5   4   5      278.64      266.53     23.02 o 
   6   4   5      339.82      331.18     36.96 o 
   7   4   5      257.73      236.87     24.92 o 
   8   4   5      184.73      187.06     15.74 o 
   9   4   5      212.97      198.07     15.84 o 
  10   4   5      338.74      297.90     27.57 o 
  11   4   5       12.10       13.04      3.36 o 
  12   4   5       61.69       54.15      7.91 o 
  13   4   5      357.68      314.37     32.50 o 
  14   4   5       14.19       18.56      4.04 o 
  15   4   5      251.03      271.13     29.98 o 
 -16   5   5        4.92        4.14      4.05 o 
 -15   5   5       20.64       27.20      6.42 o 
 -14   5   5       28.26       23.20      5.98 o 
 -13   5   5        4.91        4.14      4.05 o 
 -12   5   5      277.13      245.44     45.71 o 
 -11   5   5       79.55       81.06     18.27 o 
 -10   5   5       23.97       29.24      5.85 o 
  -9   5   5       34.91       30.15      5.71 o 
  -8   5   5       12.77       13.34      4.51 o 
  -7   5   5       64.58       65.98      8.28 o 
  -6   5   5       79.48       73.14     21.32 o 
  -5   5   5      454.04      446.61     56.76 o 
  -4   5   5       64.31       60.01      6.24 o 
  -3   5   5      410.80      363.43     34.95 o 
  -2   5   5        0.70        3.90      2.51 o 
  -1   5   5        4.83        3.11      2.28 o 
   0   5   5      127.20      125.11      8.82 o 
   1   5   5        2.44        2.55      3.36 o 
   2   5   5      106.44       99.26      7.96 o 
   3   5   5       48.18       44.17      6.46 o 
   4   5   5      169.79      158.34      9.69 o 
   5   5   5       11.23       15.41      4.94 o 
   6   5   5       42.26       37.40      6.42 o 
   7   5   5      219.10      192.79     11.41 o 
   8   5   5       39.05       37.61      6.85 o 
   9   5   5      240.93      221.44     12.71 o 
  10   5   5       98.62       88.88      9.25 o 
  11   5   5       29.85       26.46      6.23 o 
  12   5   5        6.21        8.17      3.58 o 
  13   5   5        0.85        1.30      3.27 o 
 -13   6   5      274.05      292.43     58.20 o 
 -12   6   5       35.62       35.79      7.17 o 
 -11   6   5       31.24       37.11     13.09 o 
 -10   6   5       27.94       26.76      6.29 o 
  -9   6   5      330.35      311.58     50.90 o 
  -8   6   5       85.74       86.22     22.23 o 
  -7   6   5      399.08      381.83     60.97 o 
  -6   6   5      498.23      457.43     58.55 o 
  -5   6   5        4.69        3.04      4.26 o 
  -4   6   5       51.61       67.82     20.70 o 
  -3   6   5      160.85      135.17     16.75 o 
  -2   6   5       58.44       71.17      7.75 o 
  -1   6   5      829.82      893.66     22.64 o 
   0   6   5      569.33      607.47     21.05 o 
   1   6   5      850.53      889.76     23.08 o 
   2   6   5       10.16       24.55      5.98 o 
   3   6   5       31.23       40.23      6.89 o 
   4   6   5       17.70       21.56      5.80 o 
   5   6   5      120.26      107.96      9.91 o 
   6   6   5      142.94      133.72     10.55 o 
   7   6   5      518.32      484.57     18.98 o 
   8   6   5      235.23      236.41     13.79 o 
   9   6   5      291.99      274.60     14.86 o 
  -6   7   5        9.05       11.25      4.83 o 
  -5   7   5      403.09      422.26     48.16 o 
  -2   7   5      456.43      613.41     28.66 o 
  -1   7   5      244.14      328.43     21.94 o 
   0   7   5       27.92       32.27      9.74 o 
   1   7   5       99.91      131.65     10.31 o 
   2   7   5      243.22      269.88     14.43 o 
   3   7   5      309.60      342.91     17.37 o 
 -22   0   6      154.68      213.81     18.27 o 
 -21   0   6        1.83       20.09      7.92 o 
 -20   0   6     1399.02     1739.97     45.27 o 
 -19   0   6     1866.31     2267.90     50.26 o 
 -18   0   6     5272.69     6567.99     86.30 o 
 -17   0   6     4128.67     4239.81    740.27 o 
 -16   0   6     2722.45     2758.58    427.89 o 
 -15   0   6       88.33       87.58      9.75 o 
 -14   0   6      149.62      141.89      7.75 o 
 -13   0   6       31.16       30.84      5.48 o 
 -12   0   6     7540.88     7605.52    499.62 o 
 -11   0   6     7298.27     7690.77    282.49 o 
 -10   0   6    20916.30    23417.60   1853.72 o 
  -9   0   6     3099.97     3331.08     45.91 o 
  -8   0   6     3533.09     3585.53    346.32 o 
  -7   0   6      380.08      436.31     28.08 o 
  -6   0   6      552.81      527.88     69.08 o 
  -5   0   6     2596.96     2729.57    550.84 o 
  -4   0   6    13696.47    20061.35   1194.44 o 
  -3   0   6     2690.03     3524.99    123.82 o 
  -2   0   6     5650.43     7818.93    380.48 o 
  -1   0   6       34.32       29.80      4.75 o 
   0   0   6      562.49      660.52     59.68 o 
   1   0   6    13062.25    16999.03   1178.66 o 
   2   0   6     4532.25     5337.99    257.12 o 
   3   0   6     8080.77     9506.36    338.58 o 
   4   0   6     2399.70     2470.59     44.57 o 
   5   0   6     1206.07     1192.50     17.53 o 
   6   0   6     2087.32     2085.59    212.00 o 
   7   0   6     1694.10     1874.98     32.18 o 
   8   0   6     2071.59     1785.15    289.50 o 
   9   0   6     3029.43     3115.98     51.26 o 
  10   0   6     1612.33     1590.26     37.41 o 
  11   0   6     1718.60     1709.38     40.48 o 
  12   0   6      494.56      513.08     23.18 o 
  13   0   6     1858.49     1837.94     45.38 o 
  14   0   6     1009.36     1024.89     34.84 o 
  15   0   6       67.65       57.85     10.96 o 
  16   0   6      336.10      363.90     23.16 o 
  17   0   6      653.24      630.31     30.51 o 
  18   0   6      999.37     1114.71     41.53 o 
 -22   1   6      493.89      573.83     29.27 o 
 -21   1   6      670.00      832.93     33.56 o 
 -20   1   6      970.31     1081.26     37.26 o 
 -19   1   6      268.55      248.50     39.00 o 
 -18   1   6        1.61        0.07      3.80 o 
 -17   1   6       65.51       59.35      9.14 o 
 -16   1   6      402.66      398.21     38.82 o 
 -15   1   6      425.99      417.31     32.13 o 
 -14   1   6     1671.38     1741.09    116.34 o 
 -13   1   6     1615.44     1627.20    124.75 o 
 -12   1   6      672.88      693.35     38.80 o 
 -11   1   6      259.19      273.09     11.53 o 
 -10   1   6      140.28      128.51      8.27 o 
  -9   1   6     1917.11     1920.11    122.95 o 
  -8   1   6     8203.77     9015.02    592.58 o 
  -7   1   6     3522.96     3427.09    277.93 o 
  -6   1   6     4716.27     4994.09    408.10 o 
  -5   1   6      842.31      913.96     55.58 o 
  -4   1   6       14.19       12.87      2.11 o 
  -3   1   6      366.73      441.08     19.05 o 
  -2   1   6     3175.94     3975.17    126.67 o 
  -1   1   6    11752.75    14742.80    625.64 o 
   0   1   6     7926.65     9706.50    203.06 o 
   1   1   6     5527.08     6496.20    198.70 o 
   2   1   6      508.68      457.13     20.42 o 
   3   1   6       69.53       59.03      3.90 o 
   4   1   6       13.12       13.12      1.42 o 
   5   1   6     1584.74     1774.05     76.77 o 
   6   1   6     3822.61     4160.87    186.87 o 
   7   1   6     2324.03     2255.21     83.42 o 
   8   1   6     3769.73     3460.02    116.90 o 
   9   1   6      414.15      371.17     20.52 o 
  10   1   6      133.09      123.48      5.27 o 
  11   1   6       22.84       23.53      3.92 o 
  12   1   6      423.27      433.45     38.63 o 
  13   1   6      576.48      603.13     85.43 o 
  14   1   6      656.79      678.63    120.84 o 
  15   1   6     1378.21     1370.20    193.95 o 
  16   1   6      628.56      646.82     79.32 o 
  17   1   6      183.89      196.13     24.37 o 
  18   1   6       35.96       48.01      8.83 o 
 -21   2   6       32.41       36.53     10.35 o 
 -20   2   6        7.46       17.72      5.71 o 
 -19   2   6       33.11       42.28      7.02 o 
 -18   2   6      115.66      110.61     13.40 o 
 -17   2   6      238.53      209.37     37.78 o 
 -16   2   6     1375.34     1165.59    203.53 o 
 -15   2   6      784.90      702.34    105.97 o 
 -14   2   6       78.67       63.35      7.92 o 
 -13   2   6       65.02       68.07      5.34 o 
 -12   2   6      474.52      520.83     62.79 o 
 -11   2   6       96.05       98.57     13.38 o 
 -10   2   6       27.70       37.72      6.16 o 
  -9   2   6        1.97        6.42      1.96 o 
  -8   2   6      864.74      993.35    115.16 o 
  -7   2   6      409.10      518.20     57.08 o 
  -6   2   6      534.04      617.04     80.61 o 
  -5   2   6       56.62       57.18      7.48 o 
  -4   2   6      857.21      957.80     87.10 o 
  -3   2   6      508.89      634.13     57.16 o 
  -2   2   6     2088.39     2182.90    190.20 o 
  -1   2   6     2427.94     2919.26    175.60 o 
   0   2   6     1051.89     1102.73     56.71 o 
   1   2   6      435.26      285.55    128.44 o 
   2   2   6     1161.04     1194.01     53.18 o 
   3   2   6      265.13      231.66      9.70 o 
   4   2   6      207.64      181.74      9.32 o 
   5   2   6      494.70      462.59     28.11 o 
   6   2   6      782.23      722.86     35.20 o 
   7   2   6       48.03       46.61      4.92 o 
   8   2   6        0.10        3.55      3.31 o 
   9   2   6      132.27      130.05     10.99 o 
  10   2   6      196.41      176.64     13.35 o 
  11   2   6     1300.03     1193.42     96.45 o 
  12   2   6      256.54      249.11     19.57 o 
  13   2   6        4.87        8.52      3.42 o 
  14   2   6        9.21       10.58      3.74 o 
  15   2   6        2.87        1.74      4.38 o 
  16   2   6       50.11       60.09     15.53 o 
  17   2   6      176.56      175.45     33.51 o 
 -20   3   6      414.44      403.03     73.46 o 
 -19   3   6       64.55       69.12     10.05 o 
 -18   3   6       41.74       45.65      7.45 o 
 -17   3   6        9.36        5.48      4.68 o 
 -16   3   6       27.33       23.75      5.80 o 
 -15   3   6      306.45      291.09     59.13 o 
 -14   3   6       96.13       98.69      8.32 o 
 -13   3   6      114.22       94.76     16.75 o 
 -12   3   6      539.32      476.97     76.28 o 
 -11   3   6      133.25      140.43     25.20 o 
 -10   3   6     1455.87     1602.38    203.13 o 
  -9   3   6        8.61        8.96      2.41 o 
  -8   3   6     1910.91     2205.32    301.08 o 
  -7   3   6     1219.33     1304.25    205.64 o 
  -6   3   6      880.20      884.01    126.83 o 
  -5   3   6       98.57      102.60     14.15 o 
  -4   3   6      348.60      365.83     52.23 o 
  -3   3   6      543.79      569.15     81.61 o 
  -2   3   6      781.15      660.42     99.15 o 
  -1   3   6     1210.63     1101.01    135.45 o 
   0   3   6      867.08      722.65     68.29 o 
   1   3   6     1561.27     1467.54     82.42 o 
   2   3   6        1.36        4.64      1.69 o 
   3   3   6      690.05      652.87     12.75 o 
   4   3   6       85.24       81.99      4.28 o 
   5   3   6        1.67        6.34      2.20 o 
   6   3   6      928.62      858.94     48.85 o 
   7   3   6      162.65      128.75      6.16 o 
   8   3   6      171.27      153.61      9.96 o 
   9   3   6       47.26       44.81      4.25 o 
  10   3   6      841.96      786.62     65.64 o 
  11   3   6      219.78      222.10     17.94 o 
  12   3   6       45.84       49.76      6.10 o 
  13   3   6        0.86        1.48      2.67 o 
  14   3   6      886.33      842.25     88.88 o 
  15   3   6       43.98       40.45      7.38 o 
  16   3   6       91.03      100.11     18.29 o 
 -19   4   6      838.32      817.32    158.72 o 
 -18   4   6      790.69      779.52    145.58 o 
 -17   4   6      473.96      440.68     94.83 o 
 -16   4   6      884.55      882.95    159.39 o 
 -15   4   6      108.89      117.66     21.01 o 
 -14   4   6        1.26        0.34      3.80 o 
 -13   4   6      268.82      242.56     21.03 o 
 -12   4   6       18.42       30.61      6.39 o 
 -11   4   6     3129.00     2716.07    457.39 o 
 -10   4   6     1412.80     1178.94    158.91 o 
  -9   4   6     2740.53     2912.52    537.12 o 
  -8   4   6      262.05      281.90     39.68 o 
  -7   4   6      110.59      114.95     17.99 o 
  -6   4   6      163.18      198.73     28.99 o 
  -5   4   6       34.51       36.30      4.07 o 
  -4   4   6      470.90      438.52     66.63 o 
  -3   4   6     5272.23     5076.61    617.89 o 
  -2   4   6      797.02      749.94    114.92 o 
  -1   4   6      433.16      371.37     30.38 o 
   0   4   6      324.24      309.46     20.77 o 
   1   4   6       20.04       19.83      4.31 o 
   2   4   6     1635.66     1567.83     30.05 o 
   3   4   6      526.89      495.70     24.72 o 
   4   4   6     3556.87     3222.36     86.23 o 
   5   4   6      572.02      475.48     20.45 o 
   6   4   6      181.83      158.14      9.69 o 
   7   4   6        1.00        0.91      2.68 o 
   8   4   6       51.15       49.68      4.70 o 
   9   4   6     1081.57     1021.26     73.43 o 
  10   4   6     1133.31     1108.30     98.63 o 
  11   4   6     1044.21     1011.76     94.94 o 
  12   4   6      295.63      288.91     31.15 o 
  13   4   6       30.11       36.04      6.54 o 
  14   4   6      241.48      211.95     24.69 o 
 -16   5   6      289.75      300.35     60.03 o 
 -15   5   6      569.85      561.83     93.63 o 
 -14   5   6      241.41      244.83     50.27 o 
 -13   5   6      421.01      385.35     69.51 o 
 -12   5   6       49.24       44.68     10.05 o 
 -11   5   6       87.67       60.65     10.05 o 
 -10   5   6      196.67      170.93     31.38 o 
  -9   5   6      861.41      745.07    112.39 o 
  -8   5   6      564.98      456.87     72.61 o 
  -7   5   6     1184.52     1232.56    200.13 o 
  -6   5   6      545.41      545.65    148.88 o 
  -5   5   6      458.45      443.50     51.88 o 
  -4   5   6      235.14      216.52     29.12 o 
  -3   5   6      397.20      366.91     32.10 o 
  -2   5   6      641.48      627.16     58.50 o 
  -1   5   6     1291.20     1255.22     90.01 o 
   0   5   6     1580.51     1622.94     76.28 o 
   1   5   6     2250.96     2287.67     66.03 o 
   2   5   6      583.61      589.51     19.22 o 
   3   5   6      538.88      487.17     16.81 o 
   4   5   6       77.46       69.33      7.72 o 
   5   5   6      344.71      301.49     13.77 o 
   6   5   6      706.30      671.12     20.50 o 
   7   5   6     2014.52     1795.92     34.04 o 
   8   5   6     1084.48      954.05     49.50 o 
   9   5   6     1403.51     1233.43     29.20 o 
  10   5   6      250.57      205.01     12.71 o 
  11   5   6        3.35        4.87      3.87 o 
  12   5   6       22.64       15.95      4.44 o 
 -12   6   6      394.69      396.45     90.22 o 
 -11   6   6      379.62      371.21     67.36 o 
 -10   6   6      341.70      299.59     63.09 o 
  -9   6   6      243.66      216.51     41.74 o 
  -8   6   6       18.04       20.70      5.71 o 
  -7   6   6       38.91       47.15      7.17 o 
  -6   6   6       23.40       21.92      7.31 o 
  -5   6   6      873.39      898.26    208.86 o 
  -4   6   6      526.33      533.79    110.71 o 
  -3   6   6      410.01      525.82     17.43 o 
  -2   6   6      398.14      436.68     16.37 o 
  -1   6   6      129.97      149.59     10.31 o 
   0   6   6       66.39       78.89      8.39 o 
   1   6   6      117.54      148.14     10.31 o 
   2   6   6      145.64      153.01     10.74 o 
   3   6   6      500.12      497.98     19.82 o 
   4   6   6       41.98       52.07      7.71 o 
   5   6   6      156.67      157.44     11.41 o 
   6   6   6       52.73       49.19      7.96 o 
   7   6   6      158.70      167.33     11.79 o 
   8   6   6       11.21       11.57      5.17 o 
  -3   7   6       31.58       45.67      9.74 o 
  -2   7   6      134.77      168.11     16.45 o 
  -1   7   6        3.68        0.00      4.87 o 
   0   7   6        4.82        5.13      3.94 o 
   1   7   6        0.46        0.30      3.87 o 
 -22   1   7       22.08       19.48      9.13 o 
 -21   1   7       91.81       91.35     13.40 o 
 -20   1   7      572.42      643.59     28.67 o 
 -19   1   7      857.70      787.92    114.51 o 
 -18   1   7      917.14      857.71    139.90 o 
 -17   1   7      314.90      314.76     43.28 o 
 -16   1   7     1031.59      901.30     66.54 o 
 -15   1   7      240.41      234.57     17.26 o 
 -14   1   7        1.98        4.18      2.68 o 
 -13   1   7      134.32      132.25     12.77 o 
 -12   1   7     1092.51     1090.01     83.11 o 
 -11   1   7     1822.95     1901.86    118.59 o 
 -10   1   7     3169.41     3582.89    358.30 o 
  -9   1   7      194.97      205.24      7.30 o 
  -8   1   7      351.55      393.09     27.79 o 
  -7   1   7      145.16      145.87      9.96 o 
  -6   1   7      545.02      513.30     52.65 o 
  -5   1   7     1126.38     1301.19     87.68 o 
  -4   1   7     1651.01     1892.15     98.93 o 
  -3   1   7     4133.24     5323.64    173.60 o 
  -2   1   7     3984.21     5273.93    144.04 o 
  -1   1   7     4171.78     5244.20    321.19 o 
   0   1   7      142.19      190.27     10.34 o 
   1   1   7       23.43       23.32      1.74 o 
   2   1   7     1428.29     1588.47     54.25 o 
   3   1   7     1181.64     1146.62     75.06 o 
   4   1   7      474.41      472.48     21.18 o 
   5   1   7      116.46      107.17      3.64 o 
   6   1   7      616.25      643.34     13.99 o 
   7   1   7      238.36      248.07     11.35 o 
   8   1   7        4.28        5.83      2.20 o 
   9   1   7      371.57      338.83     10.30 o 
  10   1   7      299.99      286.25     15.44 o 
  11   1   7      198.49      195.38     13.74 o 
  12   1   7       93.68       88.88      8.39 o 
  13   1   7       91.68       89.31      8.61 o 
  14   1   7       39.50       47.48      7.53 o 
  15   1   7       54.03       62.59     14.01 o 
  16   1   7      695.96      651.20     76.89 o 
  17   1   7      289.80      287.06     42.35 o 
 -21   2   7      526.69      476.83     86.60 o 
 -20   2   7      183.14      158.50     16.14 o 
 -19   2   7        0.23       -0.67      4.24 o 
 -18   2   7      558.69      488.59     85.10 o 
 -17   2   7     1536.44     1428.95    256.56 o 
 -16   2   7     1149.34     1081.22    213.73 o 
 -15   2   7      992.93      934.57    167.49 o 
 -14   2   7     4103.80     4323.53    451.96 o 
 -13   2   7      413.80      408.51     39.71 o 
 -12   2   7        0.85        2.44      2.41 o 
 -11   2   7      256.21      258.47     30.75 o 
 -10   2   7     2126.52     2143.78    323.60 o 
  -9   2   7     6795.84     7775.58    922.37 o 
  -8   2   7     5971.22     6666.22    788.20 o 
  -7   2   7     2841.63     3103.90    391.72 o 
  -6   2   7     2777.64     3101.79    366.25 o 
  -5   2   7       87.42       92.60      5.31 o 
  -4   2   7        4.48        6.12      2.21 o 
  -3   2   7     2294.64     2443.48    232.60 o 
  -2   2   7      706.30      614.28     57.26 o 
  -1   2   7     8681.16     9483.74    760.18 o 
   0   2   7     2805.09     2985.09    162.46 o 
   1   2   7      638.67      634.47     23.95 o 
   2   2   7      160.60      190.44      9.42 o 
   3   2   7        2.71        4.65      1.32 o 
   4   2   7      521.80      458.41     24.03 o 
   5   2   7      690.22      572.41     23.45 o 
   6   2   7     3649.59     3540.13    149.52 o 
   7   2   7     1398.83     1238.90     55.09 o 
   8   2   7     1916.01     1827.71     96.15 o 
   9   2   7      257.05      243.16     11.25 o 
  10   2   7       32.26       29.50      3.70 o 
  11   2   7       18.85       16.52      3.33 o 
  12   2   7       55.59       48.64      5.45 o 
  13   2   7      462.31      403.81     46.45 o 
  14   2   7     1345.52     1394.27    246.81 o 
  15   2   7      479.67      497.17     97.57 o 
  16   2   7      439.94      432.20     90.54 o 
 -20   3   7      765.37      759.01    166.62 o 
 -19   3   7     1259.85     1152.40    244.55 o 
 -18   3   7     1538.08     1444.83    283.07 o 
 -17   3   7     1163.46     1103.28    228.95 o 
 -16   3   7       83.39       88.50     14.01 o 
 -15   3   7      106.09       95.87     16.14 o 
 -14   3   7      477.42      415.17     71.06 o 
 -13   3   7     1067.50      914.70    144.31 o 
 -12   3   7     1978.75     2116.94    355.72 o 
 -11   3   7     6186.61     6654.62   1063.12 o 
 -10   3   7      468.82      524.23     68.16 o 
  -9   3   7      744.98      805.10    102.91 o 
  -8   3   7       29.15       35.72      3.49 o 
  -7   3   7      123.85      101.30     14.75 o 
  -6   3   7     2444.66     2549.85    390.16 o 
  -5   3   7     1370.45     1272.05    191.34 o 
  -4   3   7     2509.18     2437.99    365.89 o 
  -3   3   7     1743.36     1506.17    197.53 o 
  -2   3   7      333.40      284.15     44.58 o 
  -1   3   7       63.88       85.59     12.13 o 
   0   3   7      598.84      522.00     65.38 o 
   1   3   7      219.67      157.91     20.97 o 
   2   3   7     1544.49     1224.21    121.21 o 
   3   3   7      832.05      744.15     35.15 o 
   4   3   7      364.06      295.53      9.49 o 
   5   3   7      244.59      214.51     15.56 o 
   6   3   7      239.45      245.26     12.48 o 
   7   3   7      124.25      113.01      8.35 o 
   8   3   7      633.33      597.40     48.58 o 
   9   3   7      402.86      358.85     24.29 o 
  10   3   7      184.34      183.36     15.29 o 
  11   3   7     1091.55     1037.95     85.05 o 
  12   3   7      147.94      137.03     10.10 o 
  13   3   7        2.17        2.59      2.98 o 
  14   3   7       21.10       24.02      4.82 o 
  15   3   7       55.51       74.08      8.42 o 
 -18   4   7       11.16       14.34      6.39 o 
 -17   4   7       23.19       29.97      6.58 o 
 -16   4   7      300.42      295.60     51.81 o 
 -15   4   7       36.96       43.84      7.92 o 
 -14   4   7      147.70      150.91     31.07 o 
 -13   4   7       21.75       15.63      4.95 o 
 -12   4   7       82.82       69.52     13.70 o 
 -11   4   7       91.62       62.39      7.28 o 
 -10   4   7        6.03        8.06      3.31 o 
  -9   4   7      825.90      834.12    150.53 o 
  -8   4   7      250.74      262.83     38.80 o 
  -7   4   7       86.53       94.75     12.98 o 
  -6   4   7       42.05       52.31      9.06 o 
  -5   4   7       27.35       37.59      6.13 o 
  -4   4   7      274.50      246.28     41.24 o 
  -3   4   7      925.28      820.29    119.35 o 
  -2   4   7      499.49      460.19     61.39 o 
  -1   4   7      958.01      821.56    128.89 o 
   0   4   7     1171.03     1095.01    100.79 o 
   1   4   7      794.25      781.33     20.47 o 
   2   4   7       45.79       55.16     11.57 o 
   3   4   7      864.72      753.65     19.66 o 
   4   4   7      420.76      359.77     14.01 o 
   5   4   7      797.15      695.51     33.29 o 
   6   4   7       37.44       37.47      6.03 o 
   7   4   7      829.19      730.52     31.15 o 
   8   4   7      365.57      312.94     11.49 o 
   9   4   7      454.47      396.27     13.02 o 
  10   4   7      138.73      115.23      7.74 o 
  11   4   7       11.40        9.13      3.87 o 
  12   4   7      143.47      118.77      7.85 o 
  13   4   7       78.90       80.81      7.50 o 
 -16   5   7        2.31        0.81      3.27 o 
 -15   5   7        5.22        3.87      5.48 o 
 -14   5   7        0.02        0.03      3.96 o 
 -13   5   7       10.47       16.34      5.27 o 
 -12   5   7        4.84        6.61      4.38 o 
 -11   5   7      527.79      439.49     80.82 o 
 -10   5   7       10.76       11.46      4.83 o 
  -9   5   7       94.90       78.89     13.09 o 
  -8   5   7      101.20      117.57     26.99 o 
  -7   5   7       36.61       33.25      6.09 o 
  -6   5   7      425.48      483.81     81.88 o 
  -5   5   7       20.90       21.94      4.16 o 
  -4   5   7        5.23        6.32      3.01 o 
  -3   5   7      239.29      195.64     16.08 o 
  -2   5   7      112.94      107.99     11.44 o 
  -1   5   7       30.29       27.87      5.60 o 
   0   5   7      205.74      205.75     11.41 o 
   1   5   7       27.69       24.40      5.60 o 
   2   5   7        6.85        6.70      4.31 o 
   3   5   7      214.87      193.72     11.41 o 
   4   5   7        0.94        1.83      3.87 o 
   5   5   7        9.02       10.74      4.68 o 
   6   5   7        0.25        0.91      4.31 o 
   7   5   7       37.18       30.30      6.66 o 
   8   5   7        0.03        0.64      4.07 o 
   9   5   7      310.99      282.26     14.63 o 
  10   5   7       14.07       16.10      5.37 o 
  11   5   7       18.04       16.11      5.55 o 
 -12   6   7        7.82        3.18      4.51 o 
 -11   6   7       34.09       41.10      7.45 o 
 -10   6   7      556.49      460.91    112.23 o 
  -9   6   7      320.96      263.15     55.16 o 
  -8   6   7      553.00      466.17    102.78 o 
  -7   6   7      100.89       84.19     14.62 o 
  -6   6   7       93.51      106.66     38.67 o 
  -5   6   7       11.74       11.82      4.51 o 
  -4   6   7       92.57       98.23     26.49 o 
  -3   6   7      139.81      150.44     10.55 o 
  -2   6   7      279.85      316.54     14.43 o 
  -1   6   7      236.82      279.76     35.34 o 
   0   6   7      256.62      293.07     14.43 o 
   1   6   7       97.41      124.56     10.11 o 
   2   6   7       57.09       64.23      8.39 o 
   3   6   7        0.89        3.97      4.51 o 
   4   6   7        7.92        3.96      4.31 o 
   5   6   7      138.70      144.02     10.98 o 
   6   6   7       87.88       91.59      9.90 o 
   7   6   7      144.89      160.64     11.79 o 
 -18   0   8     1987.31     1607.99     41.09 o 
 -17   0   8      174.99      148.66     12.79 o 
 -16   0   8      411.34      396.40     19.51 o 
 -15   0   8     1437.85     1314.96     34.91 o 
 -14   0   8       65.28       59.33      8.22 o 
 -13   0   8     8195.11     8285.27     92.13 o 
 -12   0   8     3863.39     3882.93     58.27 o 
 -11   0   8     2214.66     2196.53     86.17 o 
 -10   0   8      647.53      639.59     20.16 o 
  -9   0   8      397.65      382.06     12.51 o 
  -8   0   8     4898.69     5645.53    527.83 o 
  -7   0   8     1416.28     1438.76    188.76 o 
  -6   0   8     2129.17     1959.58    323.71 o 
  -5   0   8     3493.95     4300.38     55.34 o 
  -4   0   8     3556.41     4112.67    262.58 o 
  -3   0   8     3394.73     4208.29    193.35 o 
  -2   0   8     2135.50     2861.31    158.25 o 
  -1   0   8      857.28     1297.77     63.35 o 
   0   0   8      330.38      458.80     49.60 o 
   1   0   8      284.54      253.44     28.38 o 
   2   0   8      179.64      154.94     15.05 o 
   3   0   8      295.67      256.41     15.31 o 
   4   0   8     2005.28     2196.83    113.93 o 
   5   0   8      346.26      367.70     21.87 o 
   6   0   8      293.68      293.54     22.86 o 
   7   0   8      149.12      153.34     12.19 o 
   8   0   8       19.32       18.97      3.80 o 
   9   0   8      884.20      792.61     26.89 o 
  10   0   8      923.88      963.12     31.17 o 
  11   0   8     1869.55     1815.19     44.15 o 
  12   0   8        4.60        9.13      7.31 o 
  13   0   8      197.37      179.74     15.84 o 
  14   0   8      272.16      262.05     19.50 o 
  15   0   8      335.06      280.99     20.72 o 
  16   0   8     1180.27     1108.05     40.95 o 
 -20   1   8       48.16       55.75     18.57 o 
 -19   1   8        0.92        3.72      4.07 o 
 -18   1   8     1403.64     1243.30    193.99 o 
 -17   1   8     1071.52     1062.56    166.89 o 
 -16   1   8      441.21      422.53     36.98 o 
 -15   1   8      277.23      260.94     16.22 o 
 -14   1   8     2103.16     2073.79    145.51 o 
 -13   1   8       13.40       18.24      3.52 o 
 -12   1   8       27.14       33.92      4.06 o 
 -11   1   8     1500.43     1598.68     90.50 o 
 -10   1   8     1387.66     1440.80    133.67 o 
  -9   1   8     2661.68     2819.31    213.03 o 
  -8   1   8      833.13      804.76     91.37 o 
  -7   1   8     1084.65     1158.88    106.72 o 
  -6   1   8     1026.04     1255.70     53.30 o 
  -5   1   8     1215.34     1518.26     76.30 o 
  -4   1   8     1223.23     1542.70     56.57 o 
  -3   1   8      607.60      625.67     13.27 o 
  -2   1   8      177.52      166.42      6.21 o 
  -1   1   8    17166.44    21604.92   1310.39 o 
   0   1   8      959.56     1047.60     52.84 o 
   1   1   8      423.78      404.51     18.92 o 
   2   1   8      121.13      135.23      5.72 o 
   3   1   8      266.33      300.73      9.92 o 
   4   1   8      504.94      506.72     22.19 o 
   5   1   8      211.28      200.23      7.89 o 
   6   1   8     3377.97     3243.16    130.26 o 
   7   1   8     3852.35     3766.40     71.63 o 
   8   1   8      936.44      898.17     18.88 o 
   9   1   8      357.25      325.25     12.92 o 
  10   1   8      226.39      216.93      8.75 o 
  11   1   8      404.88      400.84     15.09 o 
  12   1   8      488.35      502.10     26.23 o 
  13   1   8      542.16      523.35     37.21 o 
  14   1   8      284.56      300.04     17.37 o 
  15   1   8      317.86      334.96     31.39 o 
  16   1   8      492.24      503.33     48.17 o 
 -21   2   8       85.89       80.99      9.19 o 
 -20   2   8       47.94       53.82      8.22 o 
 -19   2   8        0.86        2.44      4.31 o 
 -18   2   8      142.15      141.88     19.80 o 
 -17   2   8      139.53      134.96     25.58 o 
 -16   2   8      201.10      187.86     38.69 o 
 -15   2   8       23.33       20.90      5.37 o 
 -14   2   8      209.48      214.21     25.06 o 
 -13   2   8      288.97      292.28     34.85 o 
 -12   2   8        1.24        0.58      2.68 o 
 -11   2   8      510.47      488.50     61.20 o 
 -10   2   8      167.23      181.34     25.51 o 
  -9   2   8      781.75      788.94    100.74 o 
  -8   2   8      240.48      251.37     27.01 o 
  -7   2   8      115.83      133.78     10.40 o 
  -6   2   8       43.52       50.21      4.30 o 
  -5   2   8      217.91      201.45      8.70 o 
  -4   2   8      429.71      487.98     38.17 o 
  -3   2   8      676.51      721.67     34.15 o 
  -2   2   8      407.88      452.57     18.50 o 
  -1   2   8     2086.31     2249.62    137.19 o 
   0   2   8      850.48      890.58     39.91 o 
   1   2   8      313.88      280.08     16.06 o 
   2   2   8      701.49      638.58     27.96 o 
   3   2   8      679.59      637.04     33.92 o 
   4   2   8      339.37      320.42     15.23 o 
   5   2   8       22.94       22.34      3.16 o 
   6   2   8        4.72        8.27      2.57 o 
   7   2   8       51.38       54.90     10.75 o 
   8   2   8     1377.84     1292.88     49.58 o 
   9   2   8        9.03       11.59      3.43 o 
  10   2   8      402.30      385.41     16.91 o 
  11   2   8      223.27      193.40     18.58 o 
  12   2   8       21.60       21.26      4.38 o 
  13   2   8        0.07       -0.90      3.94 o 
  14   2   8      113.96      131.86     20.10 o 
  15   2   8      134.07      148.00     30.46 o 
 -20   3   8        2.63        2.82      4.23 o 
 -19   3   8      298.73      266.69     53.94 o 
 -18   3   8      144.33      126.03     20.41 o 
 -17   3   8      146.98      143.69     34.42 o 
 -16   3   8      387.47      366.20     63.41 o 
 -15   3   8      294.03      270.45     44.80 o 
 -14   3   8       77.78       71.34      7.72 o 
 -13   3   8       42.35       37.38      8.67 o 
 -12   3   8      126.66      139.62     19.99 o 
 -11   3   8       13.87       16.45      3.24 o 
 -10   3   8      733.33      718.67     95.47 o 
  -9   3   8      978.16     1099.25    150.22 o 
  -8   3   8       51.18       53.45      8.50 o 
  -7   3   8        0.98        1.16      2.34 o 
  -6   3   8       90.69       99.83     14.80 o 
  -5   3   8      230.01      209.82     37.46 o 
  -4   3   8        2.13        1.80      2.21 o 
  -3   3   8      185.76      151.69     25.58 o 
  -2   3   8      647.50      590.60     82.48 o 
  -1   3   8      103.93      105.33     13.94 o 
   0   3   8       88.04       83.94     11.37 o 
   1   3   8       30.21       23.11      8.48 o 
   2   3   8      176.42      189.15      9.69 o 
   3   3   8        0.16        2.39      3.21 o 
   4   3   8        8.80       10.80      4.07 o 
   5   3   8       37.44       44.23      5.03 o 
   6   3   8      249.33      214.72      8.91 o 
   7   3   8      397.84      344.19     11.26 o 
   8   3   8      856.96      764.12     20.46 o 
   9   3   8        2.26        3.84      3.27 o 
  10   3   8      278.39      240.75     10.07 o 
  11   3   8        7.68        5.87      3.48 o 
  12   3   8      528.45      436.81     13.83 o 
  13   3   8       73.62       74.81      6.91 o 
  14   3   8       55.92       59.84      6.56 o 
 -18   4   8      503.87      519.72     86.90 o 
 -17   4   8       86.88       96.29     25.88 o 
 -16   4   8        8.23        4.66      4.24 o 
 -15   4   8      200.69      182.85     29.85 o 
 -14   4   8      240.34      206.62     40.52 o 
 -13   4   8      132.11      126.85     21.02 o 
 -12   4   8     1195.65     1009.13    165.42 o 
 -11   4   8     1901.88     2052.51    388.67 o 
 -10   4   8      122.21      131.98     23.21 o 
  -9   4   8      168.73      204.31     31.04 o 
  -8   4   8      137.50      155.92     28.44 o 
  -7   4   8      348.94      365.79     52.18 o 
  -6   4   8      330.50      347.67     58.17 o 
  -5   4   8      383.61      372.07     56.33 o 
  -4   4   8     3585.35     3477.75    616.62 o 
  -3   4   8     1242.22     1129.38    183.47 o 
  -2   4   8      112.01       95.21     12.73 o 
  -1   4   8      138.25      129.70     17.39 o 
   0   4   8        1.91        3.35      3.44 o 
   1   4   8      342.77      336.78     13.58 o 
   2   4   8      883.62      888.76     21.60 o 
   3   4   8      573.24      532.97     17.04 o 
   4   4   8      343.41      296.87     13.14 o 
   5   4   8      794.37      718.33     36.03 o 
   6   4   8       33.53       31.07      6.03 o 
   7   4   8       62.02       56.45      7.53 o 
   8   4   8      403.71      373.97     13.75 o 
   9   4   8      412.12      381.87     15.33 o 
  10   4   8      926.82      850.15     21.17 o 
  11   4   8      243.32      240.64     11.02 o 
  12   4   8       57.52       56.09      6.56 o 
 -15   5   8      717.53      675.98    136.70 o 
 -14   5   8       40.79       45.48      9.13 o 
 -13   5   8       10.56        9.44      4.74 o 
 -12   5   8        9.36        9.16      4.51 o 
 -11   5   8       15.35       13.85      4.95 o 
 -10   5   8     1203.26     1018.22    174.26 o 
  -9   5   8      767.24      829.66    168.64 o 
  -8   5   8     1156.30     1175.61    208.21 o 
  -7   5   8      485.81      487.04    193.65 o 
  -6   5   8      450.37      496.47    100.04 o 
  -5   5   8      141.10      153.62     25.24 o 
  -4   5   8      191.84      206.32     35.24 o 
  -3   5   8      505.83      488.55     61.70 o 
  -2   5   8     2424.30     2677.50     98.92 o 
  -1   5   8     1120.60     1173.60     41.27 o 
   0   5   8     1534.15     1615.03     73.17 o 
   1   5   8      856.63      843.81     22.67 o 
   2   5   8      293.91      273.06     13.57 o 
   3   5   8        0.88        4.55      4.51 o 
   4   5   8      719.35      649.53     20.70 o 
   5   5   8     1007.37      997.99     26.14 o 
   6   5   8      559.85      520.89     19.19 o 
   7   5   8     1126.19     1077.58     27.65 o 
   8   5   8     1123.89     1017.75     27.44 o 
   9   5   8       58.82       51.16      8.18 o 
  10   5   8        3.46        1.99      4.51 o 
 -11   6   8       68.14       58.07      9.13 o 
 -10   6   8      279.52      238.99     37.78 o 
  -9   6   8      201.32      185.83     34.42 o 
  -8   6   8       95.77       87.87     14.01 o 
  -7   6   8      154.98      118.79     12.79 o 
  -6   6   8      204.93      221.72     56.97 o 
  -5   6   8       33.43       48.46     12.48 o 
  -4   6   8      247.59      289.06     16.45 o 
  -3   6   8      119.28      145.06     10.74 o 
  -2   6   8        1.32       -0.17      4.51 o 
  -1   6   8       30.00       37.12      7.09 o 
   0   6   8       19.97       25.83      6.23 o 
   1   6   8      327.36      362.72     16.36 o 
   2   6   8      495.21      511.73     34.76 o 
   3   6   8      129.19      129.52     10.77 o 
   4   6   8      124.09      134.12     10.74 o 
   5   6   8       46.88       52.37      8.15 o 
 -20   1   9      168.85      141.33     14.62 o 
 -19   1   9      436.51      366.47     21.95 o 
 -18   1   9      312.29      247.47     17.68 o 
 -17   1   9       54.30       56.81      8.53 o 
 -16   1   9      693.45      665.69     48.13 o 
 -15   1   9       42.43       43.30      4.90 o 
 -14   1   9       61.13       53.80      5.25 o 
 -13   1   9     1609.36     1553.71     99.62 o 
 -12   1   9      823.07      818.87     64.25 o 
 -11   1   9     1508.66     1549.31    114.76 o 
 -10   1   9      205.98      204.64     11.89 o 
  -9   1   9      278.72      284.39     22.63 o 
  -8   1   9      275.00      278.99     31.41 o 
  -7   1   9       17.04       27.43      3.84 o 
  -6   1   9      274.44      270.63     14.82 o 
  -5   1   9     1568.55     1767.85    148.29 o 
  -4   1   9     1436.40     1649.21     58.25 o 
  -3   1   9      124.75      118.25      6.47 o 
  -2   1   9      821.07      963.86     31.58 o 
  -1   1   9      574.62      647.84     12.33 o 
   0   1   9      630.70      621.53     32.99 o 
   1   1   9     1857.84     2069.65     88.27 o 
   2   1   9      948.54      991.82     48.29 o 
   3   1   9     1099.61     1137.22     42.61 o 
   4   1   9     1123.77     1150.13     40.39 o 
   5   1   9       46.06       50.52      3.35 o 
   6   1   9      565.13      553.62     12.16 o 
   7   1   9      988.88      974.86     32.21 o 
   8   1   9     1256.82     1244.97     52.11 o 
   9   1   9     3176.94     3030.72     56.51 o 
  10   1   9      639.45      593.54     16.18 o 
  11   1   9      793.24      751.99     39.38 o 
  12   1   9      168.46      164.24     10.98 o 
  13   1   9      176.26      171.48     11.41 o 
  14   1   9        1.42       21.44     15.22 o 
  15   1   9      436.27      421.57     36.89 o 
 -20   2   9       14.56       11.85      5.55 o 
 -19   2   9      160.13      153.00     30.46 o 
 -18   2   9      377.08      330.20     54.87 o 
 -17   2   9      373.30      363.61     60.36 o 
 -16   2   9     1078.08     1014.75    161.99 o 
 -15   2   9      120.43      131.09      9.94 o 
 -14   2   9      111.42      108.29      6.79 o 
 -13   2   9        7.45       11.22      3.67 o 
 -12   2   9      500.79      480.96     51.96 o 
 -11   2   9     1496.19     1482.96    190.65 o 
 -10   2   9     1670.91     1643.10    234.17 o 
  -9   2   9     3759.79     4097.35    431.06 o 
  -8   2   9      662.65      661.22     77.93 o 
  -7   2   9      632.51      679.58     77.19 o 
  -6   2   9        1.87        2.91      2.68 o 
  -5   2   9      628.94      626.78     58.99 o 
  -4   2   9     1315.86     1326.66    111.57 o 
  -3   2   9     4269.20     4392.14    392.90 o 
  -2   2   9     7721.45     8274.42    577.20 o 
  -1   2   9     7258.29     7840.83    583.08 o 
   0   2   9     3470.65     3579.24    273.91 o 
   1   2   9      789.29      689.24     44.98 o 
   2   2   9       38.62       17.45     17.99 o 
   3   2   9       81.13       77.42      5.38 o 
   4   2   9     1551.90     1423.81     69.57 o 
   5   2   9     2394.42     2192.31    104.69 o 
   6   2   9     4176.50     3937.00    119.62 o 
   7   2   9     3733.77     3489.15    126.02 o 
   8   2   9      679.20      656.42     21.64 o 
   9   2   9       28.85       33.75      4.18 o 
  10   2   9        5.80        6.58      3.07 o 
  11   2   9      333.33      330.74     19.62 o 
  12   2   9      610.93      599.66     51.46 o 
  13   2   9     1366.50     1367.32    201.53 o 
  14   2   9      451.20      449.66     88.41 o 
 -19   3   9      618.14      517.53    107.07 o 
 -18   3   9      800.75      714.08    136.44 o 
 -17   3   9        0.99        0.03      4.07 o 
 -16   3   9       22.55       15.56      7.31 o 
 -15   3   9      587.97      492.77     39.96 o 
 -14   3   9      887.40      749.04    111.48 o 
 -13   3   9     1528.10     1549.82    237.70 o 
 -12   3   9      965.93      901.61    135.59 o 
 -11   3   9     1045.85     1034.09    129.11 o 
 -10   3   9      504.75      539.91     74.68 o 
  -9   3   9        0.44        1.03      2.47 o 
  -8   3   9      648.53      716.68    109.25 o 
  -7   3   9      955.70     1045.64    169.00 o 
  -6   3   9      332.69      298.42     47.94 o 
  -5   3   9     1175.79     1166.51    168.67 o 
  -4   3   9     1594.74     1550.23    250.64 o 
  -3   3   9      164.09      157.07     24.44 o 
  -2   3   9       93.00       91.83     15.11 o 
  -1   3   9       48.06       39.89      7.82 o 
   0   3   9     1554.78     1313.40    204.54 o 
   1   3   9      552.65      538.82     16.18 o 
   2   3   9      897.67      884.33     20.96 o 
   3   3   9     1453.14     1397.61     36.75 o 
   4   3   9      114.09      110.14      8.39 o 
   5   3   9        1.88        6.90      3.52 o 
   6   3   9      121.52       99.25      6.79 o 
   7   3   9      268.39      226.85      9.61 o 
   8   3   9     1514.96     1328.08     33.37 o 
   9   3   9      543.00      507.43     14.55 o 
  10   3   9     1525.38     1388.35     24.26 o 
  11   3   9       94.50      100.45      7.58 o 
  12   3   9       73.59       65.92      8.58 o 
  13   3   9       51.97       48.57      7.71 o 
 -17   4   9      370.05      339.05     57.30 o 
 -16   4   9      216.76      206.99     37.17 o 
 -15   4   9      284.91      264.51     53.63 o 
 -14   4   9       22.03       19.48      7.31 o 
 -13   4   9        4.36        4.44      4.24 o 
 -12   4   9       74.56       53.75      7.28 o 
 -11   4   9      241.86      246.23     55.45 o 
 -10   4   9     1149.03     1130.19    217.24 o 
  -9   4   9      178.81      188.67     27.17 o 
  -8   4   9      791.44      849.50    137.48 o 
  -7   4   9      118.13      135.39     22.22 o 
  -6   4   9      319.60      312.23     55.87 o 
  -5   4   9       25.61       27.39      7.04 o 
  -4   4   9      436.66      382.54     73.86 o 
  -3   4   9       89.80       89.25     19.02 o 
  -2   4   9      491.35      418.85     66.78 o 
  -1   4   9       58.81       63.29      7.53 o 
   0   4   9      132.05      135.88      9.45 o 
   1   4   9      125.43      132.52      9.45 o 
   2   4   9        6.59        7.89      4.51 o 
   3   4   9      307.42      284.29     13.57 o 
   4   4   9      112.61       95.20      8.58 o 
   5   4   9      112.70      115.73      9.48 o 
   6   4   9       56.35       50.82      7.53 o 
   7   4   9      112.00      105.53      9.48 o 
   8   4   9      107.61      103.37     11.27 o 
   9   4   9       10.95       11.38      4.19 o 
  10   4   9        1.66        0.81      3.16 o 
  11   4   9        4.13        4.30      3.58 o 
 -15   5   9       39.04       47.50     12.18 o 
 -14   5   9        0.57        1.79      3.60 o 
 -13   5   9       15.92       14.10      5.37 o 
 -12   5   9      105.81       86.37     17.97 o 
 -11   5   9        0.04       -3.47      3.64 o 
 -10   5   9       43.64       29.79      9.44 o 
  -9   5   9       63.14       61.97     13.89 o 
  -8   5   9       82.96       84.07     38.06 o 
  -7   5   9        7.76        8.17      3.58 o 
  -6   5   9      134.27      126.83     24.67 o 
  -5   5   9        3.42        6.20      3.04 o 
  -4   5   9       80.06       83.35     16.96 o 
  -3   5   9      157.49      158.75     10.74 o 
  -2   5   9       10.45       11.99      5.55 o 
  -1   5   9       85.98       84.95      8.82 o 
   0   5   9        5.34        7.80      4.68 o 
   1   5   9       70.28       86.74      9.04 o 
   2   5   9       48.36       43.88      6.89 o 
   3   5   9       48.09       55.13      7.96 o 
   4   5   9       12.85       11.87      5.60 o 
   5   5   9        2.81        2.13      4.74 o 
   6   5   9       32.42       32.10      6.66 o 
   7   5   9        7.73        5.64      4.94 o 
   8   5   9      209.54      215.07     13.57 o 
 -10   6   9      262.45      194.38     18.28 o 
  -9   6   9       49.33       37.50      8.22 o 
  -8   6   9      267.08      226.17     43.27 o 
  -7   6   9       36.55       42.26     13.70 o 
  -6   6   9      137.79      155.56     57.56 o 
  -5   6   9       16.65       20.70      9.74 o 
  -4   6   9      121.75      163.68     11.36 o 
  -3   6   9      196.94      245.89     20.71 o 
  -2   6   9      513.76      569.95     20.25 o 
  -1   6   9      298.46      364.30     30.17 o 
   0   6   9       60.87       77.61      9.25 o 
   1   6   9        2.63        5.78      4.74 o 
   2   6   9        1.05        3.65      6.09 o 
   3   6   9        9.28       12.07      4.94 o 
 -19   0  10     1700.06     1397.41     41.64 o 
 -18   0  10      104.51       93.80     12.18 o 
 -17   0  10        5.89        0.61      6.09 o 
 -16   0  10     1271.04     1139.07     35.48 o 
 -15   0  10       17.43       17.05      7.31 o 
 -14   0  10      414.36      384.82     20.74 o 
 -13   0  10     2253.70     2251.00     47.93 o 
 -12   0  10     1250.41     1326.44     36.11 o 
 -11   0  10      516.65      558.98     23.19 o 
 -10   0  10      385.73      375.10     18.91 o 
  -9   0  10       14.31       31.66      7.31 o 
  -8   0  10      173.91      207.18     14.62 o 
  -7   0  10       36.01       33.49      7.31 o 
  -6   0  10      491.32      574.94     21.36 o 
  -5   0  10      335.54      373.86     17.69 o 
  -4   0  10       34.61       40.43      5.37 o 
  -3   0  10       34.16       38.08      5.17 o 
  -2   0  10      606.93      741.45     51.61 o 
  -1   0  10      931.93     1047.32     21.10 o 
   0   0  10     2405.41     2523.79    281.11 o 
   1   0  10     1962.33     2085.32    208.01 o 
   2   0  10      883.67      861.39     83.30 o 
   3   0  10       94.88       82.22      5.20 o 
   4   0  10      175.43      192.27     18.02 o 
   5   0  10       90.19       90.24      7.73 o 
   6   0  10     1948.70     1968.03    155.59 o 
   7   0  10     1051.52      974.47     69.70 o 
   8   0  10     2012.45     1787.99     42.34 o 
   9   0  10     1113.13     1026.52     33.01 o 
  10   0  10      459.55      393.97     21.96 o 
  11   0  10      266.11      250.47     18.28 o 
  12   0  10      170.10      158.39     15.84 o 
  13   0  10      757.89      684.83     31.13 o 
  14   0  10        7.66       15.83      7.31 o 
 -21   1  10        9.95       11.57      5.48 o 
 -20   1  10      215.52      163.29     15.84 o 
 -19   1  10      271.62      219.39     17.67 o 
 -18   1  10      523.73      439.79     39.04 o 
 -17   1  10      879.55      782.96     67.80 o 
 -16   1  10       80.60       92.02      9.74 o 
 -15   1  10      219.36      211.69     18.89 o 
 -14   1  10        4.70        4.26      3.80 o 
 -13   1  10       64.05       59.10      6.89 o 
 -12   1  10     1264.94     1193.74    128.23 o 
 -11   1  10      781.76      713.10     63.68 o 
 -10   1  10     2670.56     2414.30    402.30 o 
  -9   1  10     1506.25     1698.74    194.03 o 
  -8   1  10      293.12      290.53     40.85 o 
  -7   1  10      611.62      674.92     42.42 o 
  -6   1  10       20.53       25.84      4.09 o 
  -5   1  10       40.75       42.73      4.65 o 
  -4   1  10     1787.84     2069.16     67.52 o 
  -3   1  10      792.77      856.00     15.17 o 
  -2   1  10     2924.37     3495.94     78.40 o 
  -1   1  10     1163.87     1259.15     57.38 o 
   0   1  10     1110.39     1253.83     21.58 o 
   1   1  10      174.41      207.87     12.00 o 
   2   1  10       30.02       30.38      2.98 o 
   3   1  10      245.70      267.22     11.86 o 
   4   1  10      852.05      850.77     40.84 o 
   5   1  10      800.89      748.34     45.45 o 
   6   1  10      974.29      924.52     35.55 o 
   7   1  10      565.97      543.78     22.02 o 
   8   1  10        7.52        5.82      3.27 o 
   9   1  10      205.91      198.65      9.02 o 
  10   1  10       19.00       27.84      7.92 o 
  11   1  10      493.75      446.36     25.31 o 
  12   1  10      282.28      257.01     21.33 o 
  13   1  10      757.82      695.93     70.50 o 
  14   1  10       90.74       74.99      8.82 o 
 -20   2  10       49.54       44.45     10.35 o 
 -19   2  10      218.45      152.93     15.84 o 
 -18   2  10       86.46       71.63      8.39 o 
 -17   2  10      119.15       93.06     13.70 o 
 -16   2  10      366.58      345.39     32.54 o 
 -15   2  10       58.08       58.31      6.21 o 
 -14   2  10      154.47      148.76     10.65 o 
 -13   2  10      465.46      457.80     38.18 o 
 -12   2  10      511.83      471.61     46.74 o 
 -11   2  10       89.72       96.62     18.61 o 
 -10   2  10      588.37      561.78     82.64 o 
  -9   2  10      112.29      119.54     10.73 o 
  -8   2  10      140.33      139.76     15.45 o 
  -7   2  10      884.63      955.74    112.60 o 
  -6   2  10      473.73      506.35     46.91 o 
  -5   2  10      736.93      783.76     63.52 o 
  -4   2  10        2.37       10.21      3.10 o 
  -3   2  10      538.13      588.09     44.24 o 
  -2   2  10      379.84      381.34     31.74 o 
  -1   2  10      395.76      411.37     28.69 o 
   0   2  10      703.34      647.66     53.36 o 
   1   2  10       14.72       12.88      3.12 o 
   2   2  10      199.56      192.28     10.34 o 
   3   2  10      151.17      128.44      7.49 o 
   4   2  10       86.18       86.88      6.09 o 
   5   2  10       14.77       17.44      3.94 o 
   6   2  10      130.14      119.95      7.26 o 
   7   2  10      198.44      200.46      8.91 o 
   8   2  10      167.10      149.54      7.97 o 
   9   2  10       30.64       32.69      5.03 o 
  10   2  10      560.93      495.22     23.18 o 
  11   2  10       19.32       21.36      5.55 o 
  12   2  10       73.89       70.03     12.79 o 
  13   2  10       25.88       26.18      8.52 o 
 -19   3  10      128.10      114.93     24.97 o 
 -18   3  10      116.03      109.44      9.91 o 
 -17   3  10      124.10      105.61     17.05 o 
 -16   3  10      269.94      233.42     39.31 o 
 -15   3  10       60.18       54.29      7.53 o 
 -14   3  10       82.64       86.10     13.12 o 
 -13   3  10       66.02       69.71     13.56 o 
 -12   3  10       13.51       15.25      4.04 o 
 -11   3  10      579.75      582.52     68.35 o 
 -10   3  10       45.23       40.39      5.36 o 
  -9   3  10      679.23      700.97     94.55 o 
  -8   3  10        4.48        6.56      3.40 o 
  -7   3  10        7.57        9.48      3.23 o 
  -6   3  10       31.75       40.12      5.76 o 
  -5   3  10       79.20       79.61     15.55 o 
  -4   3  10       56.65       62.29      5.84 o 
  -3   3  10      240.30      224.39     32.73 o 
  -2   3  10      146.97      156.52     27.15 o 
  -1   3  10       22.98       21.01      3.80 o 
   0   3  10       14.62       16.14      5.11 o 
   1   3  10        7.71        7.92      4.31 o 
   2   3  10      211.52      228.21     11.61 o 
   3   3  10      247.87      229.21     17.67 o 
   4   3  10       19.39       17.66      5.17 o 
   5   3  10      401.97      390.06     15.09 o 
   6   3  10       10.81        9.31      3.97 o 
   7   3  10        4.35        2.94      3.39 o 
   8   3  10       20.05       21.83      5.80 o 
   9   3  10      202.20      187.08      9.61 o 
  10   3  10      103.05      101.08      7.97 o 
  11   3  10       30.91       28.92      6.46 o 
  12   3  10       57.77       50.35      7.96 o 
 -17   4  10       47.29       46.89     12.18 o 
 -16   4  10        1.32        1.79      3.94 o 
 -15   4  10      171.13      146.16     24.67 o 
 -14   4  10      192.23      160.97     23.46 o 
 -13   4  10      114.64       89.41     10.05 o 
 -12   4  10     1248.27     1311.99    234.43 o 
 -11   4  10      261.12      257.84     50.00 o 
 -10   4  10      108.49      111.36     16.26 o 
  -9   4  10       36.08       41.09      5.63 o 
  -8   4  10       42.25       44.66      7.66 o 
  -7   4  10      445.15      488.02     97.15 o 
  -6   4  10       20.87       21.56      4.68 o 
  -5   4  10      302.64      281.65     57.32 o 
  -4   4  10     1378.72     1271.37    247.98 o 
  -3   4  10       73.55       60.84     12.22 o 
  -2   4  10      183.52      154.94     28.39 o 
  -1   4  10      800.22      889.73     49.16 o 
   0   4  10      236.94      249.57     12.91 o 
   1   4  10     1300.74     1380.28     43.44 o 
   2   4  10      341.95      334.62     14.87 o 
   3   4  10      840.06      802.39     22.90 o 
   4   4  10       36.07       32.85      6.66 o 
   5   4  10       30.10       26.15      6.23 o 
   6   4  10      409.59      412.53     17.03 o 
   7   4  10      477.51      455.68     18.11 o 
   8   4  10      810.53      748.79     23.31 o 
   9   4  10      795.92      807.63     31.13 o 
  10   4  10      272.31      258.52     11.83 o 
 -14   5  10      115.15      126.69     17.05 o 
 -13   5  10      124.98       96.60     15.23 o 
 -12   5  10       34.59       31.43      6.29 o 
 -11   5  10      947.57      737.51    131.62 o 
 -10   5  10     1042.06     1058.37    244.28 o 
  -9   5  10      952.22      948.85    209.25 o 
  -8   5  10      727.28      753.70    286.26 o 
  -7   5  10      159.28      187.60     38.06 o 
  -6   5  10       10.69       11.66      4.43 o 
  -5   5  10      162.32      160.60     33.51 o 
  -4   5  10      793.02      916.19     37.55 o 
  -3   5  10     1180.66     1447.63     55.33 o 
  -2   5  10     1333.19     1555.35     65.76 o 
  -1   5  10     1011.30     1164.96     49.80 o 
   0   5  10      271.62      303.28     15.06 o 
   1   5  10       36.65       51.74      7.96 o 
   2   5  10        2.24        2.13      4.24 o 
   3   5  10      535.25      532.86     19.83 o 
   4   5  10      693.37      682.63     54.31 o 
   5   5  10      506.90      540.40     42.99 o 
   6   5  10      673.64      654.02     22.65 o 
   7   5  10      179.66      200.42     19.49 o 
  -7   6  10      222.80      247.87     79.21 o 
  -6   6  10      462.77      634.75     30.49 o 
  -5   6  10      185.17      264.65     21.32 o 
  -4   6  10      139.53      203.31     12.90 o 
  -3   6  10       66.51       77.70      9.68 o 
  -2   6  10       29.70       40.50      7.45 o 
  -1   6  10       19.40       27.08      6.23 o 
   0   6  10       30.24       43.58      7.71 o 
 -20   1  11      296.39      232.80     18.89 o 
 -19   1  11      310.94      259.64     19.50 o 
 -18   1  11       68.12       58.46      7.96 o 
 -17   1  11      169.68      133.63     16.75 o 
 -16   1  11       80.13       84.86     13.40 o 
 -15   1  11      157.29      150.39     17.67 o 
 -14   1  11      366.38      347.33     55.79 o 
 -13   1  11      750.17      736.34     63.81 o 
 -12   1  11      492.72      468.81     46.36 o 
 -11   1  11      995.48     1030.74    107.60 o 
 -10   1  11       31.47       35.78      6.03 o 
  -9   1  11      145.22      176.89     31.98 o 
  -8   1  11      108.16      132.43     18.27 o 
  -7   1  11      404.01      423.14     33.32 o 
  -6   1  11     1595.85     1730.47     76.01 o 
  -5   1  11     1409.71     1529.78     83.56 o 
  -4   1  11     1844.08     2033.12     59.13 o 
  -3   1  11      168.24      177.41      7.85 o 
  -2   1  11      979.62     1200.40     24.92 o 
  -1   1  11        5.20        9.88      3.23 o 
   0   1  11     1232.92     1376.39     52.75 o 
   1   1  11     1784.76     1934.40     31.83 o 
   2   1  11      548.03      531.73     24.09 o 
   3   1  11      327.82      309.43     14.05 o 
   4   1  11        8.28        5.81      2.65 o 
   5   1  11        3.41        1.61      3.03 o 
   6   1  11      647.59      635.01     45.80 o 
   7   1  11      136.93      126.18      9.05 o 
   8   1  11      812.66      705.51     61.06 o 
   9   1  11      198.07      183.39     15.84 o 
  10   1  11        1.86        0.00      6.09 o 
  11   1  11      135.21      123.65     14.01 o 
  12   1  11        6.73        3.65      6.09 o 
 -19   2  11      695.25      508.92     27.46 o 
 -18   2  11      783.52      590.28     29.30 o 
 -17   2  11      405.56      334.72     21.95 o 
 -16   2  11      955.92      896.46    154.86 o 
 -15   2  11      714.36      668.22    135.51 o 
 -14   2  11       18.09       19.96      7.31 o 
 -13   2  11       25.71       30.71      4.98 o 
 -12   2  11      170.46      157.14     15.64 o 
 -11   2  11     2601.15     2556.16    341.38 o 
 -10   2  11     3022.06     3096.92    440.31 o 
  -9   2  11     2578.68     2637.86    291.21 o 
  -8   2  11     1355.09     1404.96    134.57 o 
  -7   2  11     1264.56     1330.80    130.85 o 
  -6   2  11        1.42        0.80      3.01 o 
  -5   2  11        8.59       12.06      3.67 o 
  -4   2  11      895.59      907.24     95.18 o 
  -3   2  11     1703.62     1772.47    151.08 o 
  -2   2  11     6153.52     6501.56    589.83 o 
  -1   2  11      524.91      519.04     36.47 o 
   0   2  11       99.25       93.06      6.18 o 
   1   2  11       60.01       52.35      7.17 o 
   2   2  11       69.47       75.82      7.75 o 
   3   2  11      808.93      823.49     47.03 o 
   4   2  11      912.11      812.79     69.96 o 
   5   2  11     1811.20     1651.69    112.09 o 
   6   2  11      843.42      769.42     58.62 o 
   7   2  11      231.15      224.54     13.00 o 
   8   2  11       52.68       53.77      5.98 o 
   9   2  11      132.48      133.02      9.91 o 
  10   2  11       70.54       72.95     11.88 o 
  11   2  11      428.54      376.18     23.78 o 
  12   2  11      416.79      362.13     23.78 o 
 -18   3  11       38.02       37.05      7.61 o 
 -17   3  11      123.23      120.14     30.15 o 
 -16   3  11      333.01      304.55     50.29 o 
 -15   3  11       91.97       96.25      9.44 o 
 -14   3  11      683.07      699.94     99.24 o 
 -13   3  11      746.38      777.22    113.69 o 
 -12   3  11      851.98      820.82    137.62 o 
 -11   3  11      111.20      106.53     14.07 o 
 -10   3  11      115.26      117.60     18.46 o 
  -9   3  11      402.14      400.30     56.86 o 
  -8   3  11      395.23      411.60     60.22 o 
  -7   3  11      681.82      750.19    117.87 o 
  -6   3  11      370.24      374.02     56.71 o 
  -5   3  11      801.09      840.30    132.49 o 
  -4   3  11      183.10      171.42     30.25 o 
  -3   3  11      175.91      154.54     27.48 o 
  -2   3  11       33.61       37.08      4.92 o 
  -1   3  11      915.95      809.63    140.15 o 
   0   3  11      539.85      597.95     37.52 o 
   1   3  11     1152.60     1210.56     52.90 o 
   2   3  11       87.79       90.09      8.82 o 
   3   3  11      416.79      409.05     15.95 o 
   4   3  11       59.82       61.56      7.75 o 
   5   3  11       26.49       29.95      6.46 o 
   6   3  11      354.89      351.45     15.09 o 
   7   3  11      675.41      654.04     36.43 o 
   8   3  11      403.70      382.18     20.43 o 
   9   3  11      539.29      541.79     34.46 o 
  10   3  11      396.50      363.87     22.72 o 
 -16   4  11       28.38       38.37      7.92 o 
 -15   4  11        3.72        0.95      3.80 o 
 -14   4  11       55.38       48.65      7.92 o 
 -13   4  11      290.13      225.75     31.69 o 
 -12   4  11      274.72      281.82     46.75 o 
 -11   4  11      248.75      260.36     55.05 o 
 -10   4  11      250.46      251.56     44.86 o 
  -9   4  11       85.19      106.02     20.80 o 
  -8   4  11        2.94        3.62      3.02 o 
  -7   4  11       29.32       34.48      5.17 o 
  -6   4  11       65.30       63.75     12.82 o 
  -5   4  11      553.59      519.14    102.11 o 
  -4   4  11      520.96      490.55     96.74 o 
  -3   4  11      186.34      183.57     39.59 o 
  -2   4  11      193.65      209.97     12.04 o 
  -1   4  11      273.26      305.20     29.25 o 
   0   4  11       45.99       51.05      7.96 o 
   1   4  11       11.89       17.35      5.60 o 
   2   4  11       62.49       66.74      8.61 o 
   3   4  11      541.22      508.24     32.02 o 
   4   4  11      126.94      132.28     10.77 o 
   5   4  11        3.04        6.41      4.94 o 
   6   4  11      339.33      319.25     15.50 o 
   7   4  11      112.61      112.99     10.77 o 
   8   4  11      106.75       98.36     10.34 o 
 -12   5  11      127.03      110.47     19.49 o 
 -11   5  11       38.54       26.82      6.70 o 
 -10   5  11       38.71       40.34      8.14 o 
  -9   5  11        4.40        2.82      3.10 o 
  -8   5  11       10.27       13.88      5.63 o 
  -7   5  11       29.22       34.53     10.23 o 
  -6   5  11       11.33       12.47      4.20 o 
  -5   5  11       48.87       52.97     13.64 o 
  -4   5  11       99.03      118.74     10.77 o 
  -3   5  11        0.29        3.09      5.37 o 
  -2   5  11       23.16       28.88      7.02 o 
  -1   5  11        3.23        9.81      5.37 o 
   0   5  11        4.15        7.96      5.37 o 
   1   5  11        2.23        3.96      5.11 o 
   2   5  11        0.29        0.91      4.74 o 
   3   5  11        9.80        4.54      5.11 o 
   4   5  11       19.70       28.06      6.85 o 
 -20   0  12      348.26      304.76     20.72 o 
 -19   0  12      484.35      379.30     23.78 o 
 -18   0  12      177.23      159.61     15.84 o 
 -17   0  12      938.49      825.20     32.98 o 
 -16   0  12      275.55      241.95     18.28 o 
 -15   0  12      122.37      123.04     14.01 o 
 -14   0  12     4435.91     4311.05     73.63 o 
 -13   0  12      687.92      670.87     28.69 o 
 -12   0  12      449.48      419.62     22.57 o 
 -11   0  12        0.60        0.61      6.09 o 
 -10   0  12      396.18      437.86     22.56 o 
  -9   0  12     3881.91     4392.34     69.90 o 
  -8   0  12      856.66      933.05     31.16 o 
  -7   0  12     2280.64     2450.92     50.41 o 
  -6   0  12     4322.89     5000.03     73.17 o 
  -5   0  12      991.87     1101.22     33.02 o 
  -4   0  12        3.71        6.09      3.87 o 
  -3   0  12       89.99       81.45      7.32 o 
  -2   0  12      924.49     1037.64     22.31 o 
  -1   0  12     1868.68     2032.25     82.84 o 
   0   0  12     2803.39     3189.95    165.07 o 
   1   0  12      832.80      894.71     23.52 o 
   2   0  12      385.46      404.30     23.17 o 
   3   0  12      416.75      475.83     15.30 o 
   4   0  12      384.99      390.78     14.01 o 
   5   0  12      185.00      190.09     14.62 o 
   6   0  12     1055.36     1118.50     33.62 o 
  10   0  12      160.71      153.51     14.01 o 
  11   0  12        0.35        3.04      4.26 o 
 -19   1  12      754.98      590.96     20.27 o 
 -18   1  12      717.83      589.22     61.33 o 
 -17   1  12      426.80      381.34     27.74 o 
 -16   1  12      246.87      216.58     31.69 o 
 -15   1  12       60.52       58.07     13.70 o 
 -14   1  12        2.08        4.26      4.68 o 
 -13   1  12      770.27      738.44     76.63 o 
 -12   1  12     1568.88     1561.26    162.32 o 
 -11   1  12     1641.99     1627.92    144.00 o 
 -10   1  12     1359.43     1447.81    167.73 o 
  -9   1  12     1084.78     1141.63    144.63 o 
  -8   1  12      225.66      229.41     22.55 o 
  -7   1  12        1.69        3.36      3.48 o 
  -6   1  12     1054.27     1136.18     48.70 o 
  -5   1  12     1211.35     1284.48     42.54 o 
  -4   1  12     1396.75     1466.46     68.05 o 
  -3   1  12     2475.75     2773.79     92.62 o 
  -2   1  12     3488.23     3936.06    111.94 o 
  -1   1  12       85.17       99.63      6.77 o 
   0   1  12        0.64        3.82      3.27 o 
   1   1  12       98.70       95.66      6.52 o 
   2   1  12      291.99      302.74      8.77 o 
   3   1  12      756.26      705.58     42.66 o 
   4   1  12      852.08      804.98     47.28 o 
   5   1  12     1458.62     1373.27    106.14 o 
   6   1  12      477.67      463.28     36.00 o 
   7   1  12        2.49        1.83      3.87 o 
   8   1  12       74.08       84.69      8.61 o 
   9   1  12        2.92        6.70      6.70 o 
  10   1  12       39.30       35.93      9.74 o 
  11   1  12      636.85      514.91     27.45 o 
 -18   2  12       48.81       32.27      9.74 o 
 -17   2  12        2.12        3.65      4.31 o 
 -16   2  12      119.15      114.31     10.66 o 
 -15   2  12       19.47       16.91      7.31 o 
 -14   2  12      151.36      158.68     30.76 o 
 -13   2  12       15.75       18.31      5.98 o 
 -12   2  12      332.18      318.30     63.40 o 
 -11   2  12        6.55        6.75      4.51 o 
 -10   2  12        2.09        2.60      4.07 o 
  -9   2  12        1.17        2.48      3.37 o 
  -8   2  12       26.41       29.82      4.84 o 
  -7   2  12       32.99       30.98      4.92 o 
  -6   2  12      119.34      125.58     16.63 o 
  -5   2  12       84.95      102.63     12.27 o 
  -4   2  12       80.93       88.67      9.68 o 
  -3   2  12      484.38      532.83     47.67 o 
  -2   2  12      640.50      631.54     58.33 o 
  -1   2  12     1297.24     1291.01    105.52 o 
   0   2  12       79.79       71.53      6.54 o 
   1   2  12      207.27      233.08     12.06 o 
   2   2  12       23.79       26.89      6.03 o 
   3   2  12        3.36        7.92      4.74 o 
   4   2  12       17.60       14.86      5.37 o 
   5   2  12        7.24       11.23      4.38 o 
   6   2  12      118.68      106.98      7.61 o 
   7   2  12      597.64      546.47     35.42 o 
   8   2  12       30.83       21.81      5.80 o 
   9   2  12      172.70      145.89     16.75 o 
  10   2  12        6.06        7.08      4.68 o 
 -17   3  12      249.50      189.50     17.67 o 
 -16   3  12       33.98       35.32      9.74 o 
 -15   3  12       43.11       46.69      8.85 o 
 -14   3  12      115.11      110.54     13.13 o 
 -13   3  12        0.63       -2.04      3.31 o 
 -12   3  12       47.73       54.79     13.77 o 
 -11   3  12      748.83      740.53     88.56 o 
 -10   3  12      517.57      521.34     63.66 o 
  -9   3  12        0.49        0.30      3.23 o 
  -8   3  12       30.63       32.05      5.28 o 
  -7   3  12      124.18      141.43     24.24 o 
  -6   3  12      168.37      156.38     25.03 o 
  -5   3  12        9.14       11.29      3.92 o 
  -4   3  12     1152.16     1087.28    178.58 o 
  -3   3  12      639.18      569.38     97.69 o 
  -2   3  12      445.58      395.58     72.50 o 
  -1   3  12       23.37       26.79      6.46 o 
   0   3  12        3.83        4.04      4.68 o 
   1   3  12        0.43       -0.03      4.07 o 
   2   3  12      165.35      159.70     10.98 o 
   3   3  12      234.64      234.18     21.02 o 
   4   3  12       54.22       39.58      9.74 o 
   5   3  12      479.37      460.25     32.63 o 
   6   3  12       96.80       98.95      9.68 o 
   7   3  12        3.83        5.18      4.31 o 
   8   3  12        1.39        0.18      3.35 o 
   9   3  12        9.59        8.87      4.29 o 
 -15   4  12      403.53      381.63     24.99 o 
 -14   4  12      493.71      413.27     85.07 o 
 -13   4  12      635.31      667.36    119.62 o 
 -12   4  12      307.55      284.79     47.73 o 
 -11   4  12        0.91       -0.63      2.83 o 
 -10   4  12      106.77      119.19     17.32 o 
  -9   4  12     1029.46     1124.81    219.20 o 
  -8   4  12      755.59      835.05    169.50 o 
  -7   4  12      666.67      698.00    138.70 o 
  -6   4  12      874.70      827.80    169.51 o 
  -5   4  12      968.08      900.51    190.80 o 
  -4   4  12        0.43        0.74      2.17 o 
  -3   4  12      145.38      180.15     12.79 o 
  -2   4  12      480.95      577.11     28.05 o 
  -1   4  12      934.13     1028.59     26.56 o 
   0   4  12      914.43     1026.35     26.56 o 
   1   4  12      444.81      462.89     18.53 o 
   2   4  12      217.13      216.42     13.34 o 
   3   4  12       13.26       12.04      5.55 o 
   4   4  12       34.88       33.50      7.02 o 
   5   4  12      404.41      414.34     18.11 o 
   6   4  12      376.71      378.43     25.60 o 
 -10   5  12      407.47      399.65     98.65 o 
  -9   5  12      669.15      645.35    140.46 o 
  -8   5  12       94.82      119.82     32.91 o 
  -7   5  12        3.96        5.89      3.78 o 
  -6   5  12      162.22      159.10     38.03 o 
  -5   5  12      336.65      435.61     18.09 o 
  -4   5  12      825.57      955.17     26.52 o 
  -3   5  12     1405.16     1575.39    119.88 o 
  -2   5  12      241.28      279.23     21.63 o 
  -1   5  12      168.27      205.34     13.13 o 
   0   5  12       65.51       73.94      9.62 o 
   1   5  12       30.17       35.32     10.96 o 
   2   5  12      298.20      315.68     22.55 o 
 -18   1  13       31.08       36.91      8.83 o 
 -17   1  13      516.24      442.09     46.96 o 
 -16   1  13       10.68       11.80      5.55 o 
 -15   1  13      519.09      487.51     36.60 o 
 -14   1  13      875.38      814.71    108.10 o 
 -13   1  13      183.58      190.00     16.15 o 
 -12   1  13       45.64       43.59      7.45 o 
 -11   1  13      471.55      494.75     62.52 o 
 -10   1  13      210.08      221.74     39.91 o 
  -9   1  13     1074.28     1090.42    121.05 o 
  -8   1  13      150.70      159.16     14.62 o 
  -7   1  13      411.61      418.88     26.86 o 
  -6   1  13       74.99       86.18      6.87 o 
  -5   1  13      136.74      129.34      7.82 o 
  -4   1  13      728.16      756.14     25.67 o 
  -3   1  13      381.90      395.16     15.96 o 
  -2   1  13     1645.55     1752.63     71.23 o 
  -1   1  13      616.24      658.90     23.39 o 
   0   1  13      498.80      579.53     14.52 o 
   1   1  13        3.17        5.80      3.31 o 
   2   1  13       49.39       45.37      7.10 o 
   3   1  13       43.24       37.80      6.66 o 
   4   1  13      390.51      394.31     28.05 o 
   5   1  13      648.30      673.88     33.87 o 
   6   1  13      376.48      331.60     29.57 o 
   7   1  13      386.86      357.43     25.00 o 
   8   1  13      514.18      406.18     22.57 o 
   9   1  13       41.53       34.10      8.52 o 
 -17   2  13      489.19      471.45     78.36 o 
 -16   2  13       23.36       23.63      6.42 o 
 -15   2  13       20.22       15.74      5.85 o 
 -14   2  13      243.97      215.46     47.83 o 
 -13   2  13     1562.94     1400.45    297.51 o 
 -12   2  13     1464.00     1427.00    298.97 o 
 -11   2  13     1213.71     1184.45    273.96 o 
 -10   2  13     1081.12     1089.32    238.39 o 
  -9   2  13        2.26        2.19      3.76 o 
  -8   2  13      143.24      148.32     15.87 o 
  -7   2  13      868.06      930.44    102.92 o 
  -6   2  13      946.32      892.76     81.37 o 
  -5   2  13     1380.32     1319.78    117.38 o 
  -4   2  13     2334.95     2350.45    197.41 o 
  -3   2  13     1062.22     1052.40     88.97 o 
  -2   2  13      339.29      321.84     31.48 o 
  -1   2  13        1.22        3.38      3.67 o 
   0   2  13      283.24      289.84     13.77 o 
   1   2  13      279.04      292.81     14.00 o 
   2   2  13      125.57      134.11     10.34 o 
   3   2  13      642.10      670.38     28.99 o 
   4   2  13      382.11      421.76     25.91 o 
   5   2  13      305.96      298.10     14.22 o 
   6   2  13       26.95       26.89      4.98 o 
   7   2  13       73.48       65.00     12.18 o 
   8   2  13      193.02      183.54     12.04 o 
 -16   3  13      573.50      421.48     25.62 o 
 -15   3  13      259.65      279.78     86.22 o 
 -14   3  13      126.42      138.89     47.81 o 
 -13   3  13      108.93      112.26     36.85 o 
 -12   3  13        0.41       -0.23      4.15 o 
 -11   3  13       10.91       13.38      4.65 o 
 -10   3  13      352.03      344.93     43.64 o 
  -9   3  13      551.84      558.92     88.11 o 
  -8   3  13      319.48      346.38     49.53 o 
  -7   3  13       21.76       21.30      4.62 o 
  -6   3  13      240.83      238.60     47.90 o 
  -5   3  13       67.28       80.20     12.10 o 
  -4   3  13      222.51      209.59     38.50 o 
  -3   3  13      238.08      234.94     40.57 o 
  -2   3  13      488.47      526.63     30.50 o 
  -1   3  13      775.81      807.97     35.41 o 
   0   3  13      276.07      318.35     15.29 o 
   1   3  13      318.93      345.18     30.48 o 
   2   3  13      345.78      377.27     16.59 o 
   3   3  13       46.30       44.98      7.96 o 
   4   3  13       76.47       82.38      9.47 o 
   5   3  13      234.96      236.42     13.57 o 
   6   3  13      380.44      400.28     22.25 o 
   7   3  13      954.78      970.75     27.20 o 
 -13   4  13      109.84      116.55     22.02 o 
 -12   4  13      108.07      108.52     22.13 o 
 -11   4  13      237.91      225.22     29.81 o 
 -10   4  13       41.02       51.11      7.73 o 
  -9   4  13      444.90      474.53     86.63 o 
  -8   4  13       91.73      106.93     20.16 o 
  -7   4  13       98.45       94.39     15.36 o 
  -6   4  13       16.83       18.45      7.13 o 
  -5   4  13      104.14      103.31     23.17 o 
  -4   4  13        3.94        5.78      5.60 o 
  -3   4  13      280.79      317.93     15.93 o 
  -2   4  13       71.40       79.18      9.88 o 
  -1   4  13      296.97      318.05     24.38 o 
   0   4  13       25.15       29.23      7.09 o 
   1   4  13        4.64        3.41      4.94 o 
   2   4  13      187.82      200.06     15.84 o 
   3   4  13       61.07       71.59     13.09 o 
   4   4  13       98.56      112.98     11.63 o 
  -5   5  13       25.54       35.00      7.96 o 
  -4   5  13      158.09      157.14     12.27 o 
 -17   0  14      774.73      679.95     32.35 o 
 -16   0  14      129.49      103.55     14.62 o 
 -15   0  14      356.21      331.61     22.55 o 
 -14   0  14      366.73      348.70     23.17 o 
 -13   0  14       22.48       25.57      9.74 o 
 -12   0  14       42.50       42.02     10.96 o 
 -11   0  14      305.54      284.03     20.11 o 
 -10   0  14       28.37       37.75      9.74 o 
  -9   0  14      140.12      144.37     15.23 o 
  -8   0  14       17.07       23.14      8.52 o 
  -7   0  14      210.19      227.89     17.67 o 
  -6   0  14        4.76        7.31      7.31 o 
  -5   0  14        0.69        6.70      6.70 o 
  -4   0  14      300.27      334.64     20.72 o 
  -3   0  14      191.52      217.51     17.06 o 
  -2   0  14      334.40      383.01     15.30 o 
  -1   0  14      907.08      945.01     38.79 o 
   0   0  14     1132.02     1235.25     98.12 o 
   1   0  14       56.90       69.98     10.96 o 
   2   0  14      143.88      165.26     10.55 o 
   3   0  14      158.22      162.65     15.23 o 
   4   0  14       12.74       18.27      7.31 o 
 -17   1  14       29.30       31.41      6.85 o 
 -16   1  14       10.66       12.18      5.55 o 
 -15   1  14       39.66       42.15     11.57 o 
 -14   1  14       89.76       80.30     14.01 o 
 -13   1  14      592.75      532.40     34.47 o 
 -12   1  14      999.94      949.52    152.75 o 
 -11   1  14      677.69      655.72     74.15 o 
 -10   1  14      172.75      172.85     28.02 o 
  -9   1  14       49.59       49.87      7.71 o 
  -8   1  14       88.16       83.28      9.01 o 
  -7   1  14       18.57       17.45      5.71 o 
  -6   1  14       64.17       65.43      6.61 o 
  -5   1  14      650.37      639.47     33.48 o 
  -4   1  14      155.44      154.38      8.75 o 
  -3   1  14      451.90      462.31     13.92 o 
  -2   1  14      190.30      174.18      9.00 o 
  -1   1  14       70.45       68.18      6.62 o 
   0   1  14       57.44       68.39      6.42 o 
   1   1  14        5.00       10.59      4.94 o 
   2   1  14      154.78      165.27     11.20 o 
   3   1  14      195.65      199.16     11.84 o 
   4   1  14      177.34      186.93     16.14 o 
   5   1  14      295.07      298.02     20.11 o 
   6   1  14        9.31        4.26      6.70 o 
 -16   2  14      122.04      123.88     10.96 o 
 -15   2  14       96.21       93.29     20.10 o 
 -14   2  14      146.62      144.36     37.77 o 
 -13   2  14      104.01      102.84     24.97 o 
 -12   2  14      275.04      258.96     64.90 o 
 -11   2  14      233.38      207.86     49.05 o 
 -10   2  14      309.18      288.92     55.47 o 
  -9   2  14      332.84      322.95     29.77 o 
  -8   2  14      332.69      346.33     31.16 o 
  -7   2  14      121.01      115.58     14.47 o 
  -6   2  14      125.09      125.17      8.83 o 
  -5   2  14       17.14       16.44      4.43 o 
  -4   2  14       19.98       28.93      5.28 o 
  -3   2  14        5.00       10.66      4.03 o 
  -2   2  14      711.37      626.74     57.29 o 
  -1   2  14      131.55      147.74     10.98 o 
   0   2  14       69.71       78.54      9.25 o 
   1   2  14        0.68        1.45      4.51 o 
   2   2  14       45.50       54.57      7.96 o 
   3   2  14       57.62       57.54      8.39 o 
   4   2  14      221.73      223.66     13.14 o 
   5   2  14       42.61       47.72      7.96 o 
   6   2  14      106.09      108.06     12.18 o 
 -14   3  14       16.40       21.55      6.42 o 
 -13   3  14        3.06        3.55      4.61 o 
 -12   3  14       73.17       93.75     35.63 o 
 -11   3  14        2.52        3.04      4.23 o 
 -10   3  14      153.95      161.76     31.37 o 
  -9   3  14       67.36       70.60     10.06 o 
  -8   3  14        2.93        3.45      3.61 o 
  -7   3  14        0.40        1.48      3.34 o 
  -6   3  14      228.86      202.40     33.73 o 
  -5   3  14      137.95      138.81     25.57 o 
  -4   3  14      208.61      192.38     35.08 o 
  -3   3  14       33.03       37.47      7.75 o 
  -2   3  14       68.84       60.09      9.01 o 
  -1   3  14        4.14        6.70      5.17 o 
   0   3  14      119.84      108.97     10.77 o 
   1   3  14        0.94        2.46      5.11 o 
   2   3  14      229.00      231.48     13.79 o 
   3   3  14      113.84      112.07     15.23 o 
   4   3  14       74.52       77.84     10.35 o 
 -10   4  14      120.64      132.89     24.09 o 
  -9   4  14      202.52      222.92     36.49 o 
  -8   4  14      231.73      257.74     43.23 o 
  -7   4  14        3.04        3.68      3.06 o 
  -6   4  14       57.47       64.76     14.59 o 
  -5   4  14       27.08       27.63      7.53 o 
  -4   4  14      337.22      351.47     17.22 o 
  -3   4  14      218.23      261.33     15.29 o 
  -2   4  14      539.74      624.40     34.16 o 
  -1   4  14      212.48      257.10     15.29 o 
   0   4  14      278.97      340.16     16.98 o 
 -15   1  15      590.66      513.54     54.29 o 
 -14   1  15       43.89       46.47      8.15 o 
 -13   1  15       29.15       29.88      7.17 o 
 -12   1  15        2.30        4.70      5.37 o 
 -11   1  15      600.23      535.04     58.57 o 
 -10   1  15      618.73      626.08     51.86 o 
  -9   1  15      264.58      270.28     32.91 o 
  -8   1  15      314.09      300.87     14.83 o 
  -7   1  15      505.38      490.97     43.91 o 
  -6   1  15       11.77       12.42      4.44 o 
  -5   1  15       12.17       12.08      4.65 o 
  -4   1  15      184.60      170.19     15.85 o 
  -3   1  15      665.26      692.35     21.22 o 
  -2   1  15      125.24      133.63     10.31 o 
  -1   1  15      864.33      854.43     28.24 o 
   0   1  15      173.33      175.45     11.63 o 
   1   1  15       32.96       34.89      6.85 o 
   2   1  15       11.44       13.27      5.37 o 
   3   1  15       70.91       77.51      9.04 o 
   4   1  15       39.34       40.19     10.35 o 
   5   1  15      352.46      327.32     22.55 o 
 -14   2  15      275.62      239.33     65.51 o 
 -13   2  15      761.79      683.71    122.07 o 
 -12   2  15     1822.60     1674.98    356.47 o 
 -11   2  15      608.38      568.30    103.10 o 
 -10   2  15      490.22      456.51     80.81 o 
  -9   2  15       32.90       28.98     10.05 o 
  -8   2  15        1.28        1.57      3.67 o 
  -7   2  15      158.88      153.85     18.73 o 
  -6   2  15      104.44       96.79      7.97 o 
  -5   2  15      748.42      709.94     62.29 o 
  -4   2  15      961.41      908.41     74.42 o 
  -3   2  15      652.82      574.08     54.40 o 
  -2   2  15       84.76       82.22      9.90 o 
  -1   2  15        9.01       12.04      5.80 o 
   0   2  15       27.87       39.73      7.45 o 
   1   2  15      528.06      571.16     35.68 o 
   2   2  15      359.31      385.23     18.90 o 
   3   2  15      394.18      398.81     17.67 o 
   4   2  15      381.88      393.19     17.88 o 
 -12   3  15      201.73      172.85     47.22 o 
 -11   3  15       30.63       36.09      7.31 o 
 -10   3  15      554.24      513.62     78.19 o 
  -9   3  15      348.92      359.70     67.22 o 
  -8   3  15      301.65      325.00     46.50 o 
  -7   3  15      223.70      212.50     33.93 o 
  -6   3  15      161.66      163.97     25.10 o 
  -5   3  15       44.71       39.78     10.86 o 
  -4   3  15      273.29      298.18     17.06 o 
  -3   3  15       28.78       54.30      9.04 o 
  -2   3  15     1493.59     1569.12     99.42 o 
  -1   3  15      512.09      582.15     37.81 o 
   0   3  15      357.60      396.22     18.10 o 
   1   3  15       40.80       58.46      9.25 o 
 -14   0  16        6.36        3.04      6.09 o 
 -13   0  16       51.88       56.63     12.79 o 
 -12   0  16      366.20      332.22     23.77 o 
 -11   0  16      583.18      531.93     28.67 o 
 -10   0  16      889.15      872.00     36.03 o 
  -9   0  16      131.37      156.54     17.06 o 
  -8   0  16      723.49      687.84     31.74 o 
  -7   0  16      681.26      660.29     31.12 o 
  -6   0  16        6.38        0.61      6.70 o 
  -5   0  16      140.92      132.18     15.23 o 
  -4   0  16      101.47      110.24     14.62 o 
  -3   0  16      841.17      865.17     34.80 o 
  -2   0  16     1030.00     1074.64     37.88 o 
  -1   0  16      992.46     1024.39     37.26 o 
   0   0  16       96.92      117.87      9.91 o 
   1   0  16       56.51       49.93     10.96 o 
   2   0  16        2.59        6.09      6.70 o 
   3   0  16      387.56      381.61     23.77 o 
 -13   1  16      295.94      266.22     31.99 o 
 -12   1  16      302.27      284.86     42.97 o 
 -11   1  16      143.11      142.83     21.32 o 
 -10   1  16       39.99       40.42     10.66 o 
  -9   1  16       70.11       72.33      9.44 o 
  -8   1  16       73.50       88.77      9.88 o 
  -7   1  16      207.04      198.10     12.92 o 
  -6   1  16      363.08      340.07     21.03 o 
  -5   1  16      568.29      570.29     30.35 o 
  -4   1  16      315.22      324.56     22.63 o 
  -3   1  16       64.36       64.81      8.12 o 
  -2   1  16        4.67        4.47      3.67 o 
  -1   1  16       93.68      104.97     10.54 o 
   0   1  16      171.74      185.00     12.49 o 
   1   1  16      183.79      203.51     14.01 o 
   2   1  16      237.56      247.02     23.76 o 
 -11   2  16       90.23       73.08     12.79 o 
 -10   2  16       16.89       26.13      7.02 o 
  -9   2  16       75.66       73.26     24.06 o 
  -8   2  16        0.49        2.97      3.66 o 
  -7   2  16       15.44       15.43      4.79 o 
  -6   2  16        3.43       -1.90      3.29 o 
  -5   2  16      484.08      446.05     30.12 o 
  -4   2  16      112.98      107.95      9.44 o 
  -3   2  16       57.21       48.47      8.39 o 
  -2   2  16      473.54      429.44     27.14 o 
  -1   2  16        0.47        0.91      5.17 o 
   0   2  16       16.07       25.32      7.31 o 
  -9   1  17       18.69       20.70      9.13 o 
  -8   1  17      107.78       93.47     11.27 o 
  -7   1  17       13.88       14.00      6.03 o 
  -6   1  17       99.53       87.38     10.06 o 
  -5   1  17      201.11      195.44     13.09 o 
  -4   1  17      224.71      229.78     12.62 o 
  -3   1  17      509.02      487.03     27.51 o 
                                                 
